# Supplementary material for: (3-Benzoyl-1,7,7-trimethyl­bicyclo­[2.2.1]heptan-2-olato-κ2 O,O)bis­[2-(2-pyrid­yl)phenyl-κ2 C 1,N]iridium(III)
Source: Acta Crystallogr Sect E Struct Rep Online. 2011 Oct 12;67(Pt 11):m1513. doi: 10.1107/S1600536811039262 (PMC3246943; doi:10.1107/S1600536811039262)
Supplement: Supplementary file 1 [file e-67-m1513-sup1.cif]

##############################################################################
#                                                                            #
# This CIF contains the data in a paper accepted for publication in          #
# Acta Crystallographica Section E. It conforms to the requirements of       #
# Notes for Authors for Acta Crystallographica Section E, and has been       #
# peer reviewed under the auspices of the IUCr Commission on Journals.       #
#                                                                            #
# Full details of the Crystallographic Information File format               #
# are given in the paper "The Crystallographic Information File (CIF):       #
# a New Standard Archive File for Crystallography" by S. R. Hall, F. H.      #
# Allen and I. D. Brown [Acta Cryst. (1991), A47, 655-685].                  #
#                                                                            #
# The current version of the core CIF dictionary is obtainable from          #
# ftp://ftp.iucr.org/pub/cif_core.dic.                                       #
#                                                                            #
# Software is freely available for graphical display of the structure(s)     #
# in this CIF. For information consult the CIF software page                 #
# http://www.iucr.org/resources/cif/software.                                #
#                                                                            #
# This file may be used for bona fide research purposes within the           #
# scientific community so long as proper attribution is given to the journal # 
# article from which it was obtained.                                        #
#                                                                            #
##############################################################################
data_global
_audit_creation_method
;
  Olex2 1.1
  (compiled 2011.09.07 svn.r1971, GUI svn.r3853)
;
_journal_data_validation_number     ?
_journal_date_recd_electronic     2011-09-15
_journal_date_accepted     2011-09-24
_journal_name_full     'Acta Crystallographica, Section E'
_journal_year     2011
_journal_volume     67
_journal_issue     11
_journal_page_first     m1513
_journal_page_last     m1513
_journal_paper_category     QM
_journal_coeditor_code     SU2315
_publ_contact_author_name     'Daibing, LUO'
_publ_contact_author_address
;
Analytical and Testing Center, Sichuan University,
Chengdu, Sichuan 610065,
People's Republic of China
;
_publ_contact_author_email     'luodaibing690312@163.com'
_publ_contact_author_fax     '86 028 8476 0808'
_publ_contact_author_phone     '86 028 8476 0802'
_publ_section_title
;\
(3-Benzoyl-1,7,7-trimethylbicyclo[2.2.1]heptan-2-olato-\k^2^<i>O</i>,<i>O</i>)\
bis[2-(2-pyridyl)phenyl-\k^2^<i>C</i>^1^,<i>N</i>]iridium(III)
;
loop_
    _publ_author_name
    _publ_author_footnote
    _publ_author_address
    'Luo, Kaijun' .
;
College of Chemistry and Materials Science,
Sichuan Normal University,
Chengdu, Sichuan 610068,
People's Republic of China
;
    'Jia, Juan' .
;
College of Chemistry and Materials Science,
Sichuan Normal University,
Chengdu, Sichuan 610068,
People's Republic of China
;
    'Chen, Yanfang' .
;
College of Chemistry and Materials Science,
Sichuan Normal University,
Chengdu, Sichuan 610068,
People's Republic of China
;
    'Luo, Daibing' .
;
Analytical and Testing Center, Sichuan University,
Chengdu, Sichuan 610065,
People's Republic of China
;
data_I
_chemical_name_systematic
;
(3-Benzoyl-1,7,7-trimethylbicyclo[2.2.1]heptan-2-olato-
\k^2^<i>O</i>,<i>O</i>)bis[2-(2-pyridyl)phenyl-
\k^2^<i>C</i>^1^,<i>N</i>]iridium(III)
;
_chemical_name_common     ?
_chemical_formula_moiety     'C39 H35 Ir N2 O2'
_chemical_formula_sum     'C39 H35 Ir N2 O2'
_chemical_formula_structural     ?
_chemical_formula_analytical     ?
_chemical_formula_iupac     '[Ir (C11 H8 N)2 (C17 H19 O2)]'
_chemical_formula_weight     755.89
_chemical_melting_point     ?
_symmetry_cell_setting     monoclinic
_symmetry_space_group_name_H-M     'P 21/n'
_symmetry_space_group_name_Hall     '-P 2yn'
loop_
    _space_group_symop_id
    _space_group_symop_operation_xyz
    1 'x, y, z'
    2 '-x+1/2, y+1/2, -z+1/2'
    3 '-x, -y, -z'
    4 'x-1/2, -y-1/2, z-1/2'
_cell_length_a     10.4569(6)
_cell_length_b     15.0979(9)
_cell_length_c     19.9110(11)
_cell_angle_alpha     90.00
_cell_angle_beta     101.755(6)
_cell_angle_gamma     90.00
_cell_volume     3077.6(3)
_cell_formula_units_Z     4
_cell_measurement_reflns_used     6379
_cell_measurement_theta_min     2.8878
_cell_measurement_theta_max     28.4522
_cell_measurement_temperature     296(2)
_exptl_crystal_description     block
_exptl_crystal_colour     yellow
_exptl_crystal_size_max     0.36
_exptl_crystal_size_mid     0.32
_exptl_crystal_size_min     0.23
_exptl_crystal_size_rad     ?
_exptl_crystal_density_diffrn     1.631
_exptl_crystal_density_meas     ?
_exptl_crystal_density_method     'not measured'
_exptl_crystal_F_000     1504
_exptl_absorpt_coefficient_mu     4.377
_exptl_absorpt_correction_type     multi-scan
_exptl_absorpt_process_details
;
(CrysAlis PRO; Oxford Diffraction, 2010)
;
_exptl_absorpt_correction_T_min     0.3018
_exptl_absorpt_correction_T_max     0.4326
_exptl_special_details
;
(CrysAlis PRO; Oxford Diffraction, 2010).
Empirical absorption correction using spherical harmonics,
implemented in SCALE3 ABSPACK scaling algorithm.
;
_diffrn_ambient_temperature     296(2)
_diffrn_radiation_type     MoK\a
_diffrn_radiation_wavelength     0.71073
_diffrn_radiation_source     'Enhance (Mo) X-ray Source'
_diffrn_radiation_monochromator     graphite
_diffrn_measurement_device_type     'Oxford Diffraction Xcalibur Eos'
_diffrn_measurement_method     \w
_diffrn_detector_area_resol_mean     16.0874
_diffrn_reflns_number     12765
_diffrn_reflns_av_R_equivalents     0.0318
_diffrn_reflns_av_sigmaI/netI     0.0536
_diffrn_reflns_theta_min     2.89
_diffrn_reflns_theta_max     26.37
_diffrn_reflns_theta_full     26.37
_diffrn_measured_fraction_theta_max     0.993
_diffrn_measured_fraction_theta_full     0.993
_diffrn_reflns_limit_h_min     -13
_diffrn_reflns_limit_h_max     12
_diffrn_reflns_limit_k_min     -16
_diffrn_reflns_limit_k_max     18
_diffrn_reflns_limit_l_min     -22
_diffrn_reflns_limit_l_max     24
_diffrn_reflns_reduction_process     ?
_diffrn_standards_number     ?
_diffrn_standards_interval_count     ?
_diffrn_standards_interval_time     ?
_diffrn_standards_decay_%     ?
loop_
    _diffrn_standard_refln_index_h
    _diffrn_standard_refln_index_k
    _diffrn_standard_refln_index_l
    ? ? ?
_refine_special_details
;
Refinement of <i>F</i>^2^ against ALL reflections. The weighted <i>R</i>-factor
<i>wR</i> and goodness of fit <i>S</i> are based on <i>F</i>^2^, conventional
<i>R</i>-factors <i>R</i> are based on <i>F</i>, with <i>F</i> set to zero for
negative <i>F</i>^2^. The threshold expression of <i>F</i>^2^ >
\s(<i>F</i>^2^) is used only for calculating <i>R</i>-factors(gt) <i>etc</i>.
and is not relevant to the choice of reflections for refinement.
<i>R</i>-factors based on <i>F</i>^2^ are statistically about twice as large
as those based on <i>F</i>, and <i>R</i>- factors based on ALL data will be
even larger.
;
_reflns_number_total     6233
_reflns_number_gt     4631
_reflns_threshold_expression     I>2sigma(I)
_refine_ls_structure_factor_coef     Fsqd
_refine_ls_matrix_type     full
_refine_ls_R_factor_all     0.0603
_refine_ls_R_factor_gt     0.0376
_refine_ls_wR_factor_gt     0.0720
_refine_ls_wR_factor_ref     0.0758
_refine_ls_goodness_of_fit_all     ?
_refine_ls_goodness_of_fit_ref     0.972
_refine_ls_restrained_S_all     0.972
_refine_ls_restrained_S_obs     ?
_refine_ls_number_reflns     6233
_refine_ls_number_parameters     400
_refine_ls_number_restraints     0
_refine_ls_number_constraints     ?
_refine_ls_hydrogen_treatment     constr
_refine_ls_weighting_scheme     calc
_refine_ls_weighting_details
                 'calc w=1/[\s^2^(Fo^2^)+(0.0396P)^2^] where P=(Fo^2^+2Fc^2^)/3'
_refine_ls_shift/su_max     0.002
_refine_ls_shift/su_mean     0.000
_refine_diff_density_max     1.211
_refine_diff_density_min     -1.314
_refine_ls_extinction_method     none
_refine_ls_extinction_coef     ?
_refine_ls_abs_structure_details     ?
_refine_ls_abs_structure_Flack     ?
_refine_ls_abs_structure_Rogers     ?
loop_
    _atom_type_symbol
    _atom_type_description
    _atom_type_scat_dispersion_real
    _atom_type_scat_dispersion_imag
    _atom_type_scat_source
    'C' 'C' 0.0033 0.0016
                         'International Tables Vol C Tables 4.2.6.8 and 6.1.1.4'
    'H' 'H' 0.0000 0.0000
                         'International Tables Vol C Tables 4.2.6.8 and 6.1.1.4'
    'O' 'O' 0.0106 0.0060
                         'International Tables Vol C Tables 4.2.6.8 and 6.1.1.4'
    'N' 'N' 0.0061 0.0033
                         'International Tables Vol C Tables 4.2.6.8 and 6.1.1.4'
    'Ir' 'Ir' -1.4442 7.9887
                         'International Tables Vol C Tables 4.2.6.8 and 6.1.1.4'
_computing_data_collection     'CrysAlis PRO (Oxford Diffraction, 2010)'
_computing_cell_refinement     'CrysAlis PRO (Oxford Diffraction, 2010)'
_computing_data_reduction     'CrysAlis PRO (Oxford Diffraction, 2010)'
_computing_structure_solution     'SHELXS97 (Sheldrick, 2008)'
_computing_structure_refinement     'SHELXL97 (Sheldrick, 2008)'
_computing_molecular_graphics     'OLEX2 (Dolomanov <i>et al.</i>, 2009)'
_computing_publication_material     'OLEX2 (Dolomanov <i>et al.</i>, 2009)'
loop_
    _atom_site_type_symbol
    _atom_site_label
    _atom_site_fract_x
    _atom_site_fract_y
    _atom_site_fract_z
    _atom_site_U_iso_or_equiv
    _atom_site_adp_type
    _atom_site_calc_flag
    _atom_site_refinement_flags
    _atom_site_occupancy
    _atom_site_symmetry_multiplicity
    _atom_site_disorder_assembly
    _atom_site_disorder_group
    Ir Ir1 0.011297(17) 0.240633(12) 0.384356(9) 0.03589(7) Uani d . 1 1 . .
    O O1 0.1844(3) 0.1580(2) 0.39631(15) 0.0355(7) Uani d . 1 1 . .
    O O2 0.0088(3) 0.2488(2) 0.27613(16) 0.0410(8) Uani d . 1 1 . .
    N N1 -0.0946(4) 0.1267(3) 0.3756(2) 0.0411(10) Uani d . 1 1 . .
    N N2 0.1116(4) 0.3565(3) 0.40134(18) 0.0354(9) Uani d . 1 1 . .
    C C1 -0.1432(5) 0.0837(4) 0.3165(3) 0.0483(13) Uani d . 1 1 . .
    H H1 -0.1273 0.1073 0.2758 0.058 Uiso calc R 1 1 . .
    C C2 -0.2153(5) 0.0065(4) 0.3132(3) 0.0551(14) Uani d . 1 1 . .
    H H2 -0.2492 -0.0206 0.2715 0.066 Uiso calc R 1 1 . .
    C C3 -0.2354(5) -0.0293(4) 0.3753(3) 0.0571(16) Uani d . 1 1 . .
    H H3 -0.2805 -0.0823 0.3758 0.069 Uiso calc R 1 1 . .
    C C4 -0.1876(5) 0.0151(4) 0.4351(3) 0.0536(14) Uani d . 1 1 . .
    H H4 -0.2033 -0.0078 0.4760 0.064 Uiso calc R 1 1 . .
    C C5 -0.1169(4) 0.0924(3) 0.4370(3) 0.0431(12) Uani d . 1 1 . .
    C C6 -0.0578(4) 0.1448(3) 0.4969(2) 0.0397(12) Uani d . 1 1 . .
    C C7 -0.0643(5) 0.1208(4) 0.5638(3) 0.0518(14) Uani d . 1 1 . .
    H H7 -0.1059 0.0685 0.5718 0.062 Uiso calc R 1 1 . .
    C C8 -0.0086(5) 0.1750(4) 0.6182(3) 0.0574(15) Uani d . 1 1 . .
    H H8 -0.0134 0.1596 0.6629 0.069 Uiso calc R 1 1 . .
    C C9 0.0532(6) 0.2509(4) 0.6057(3) 0.0551(15) Uani d . 1 1 . .
    H H9 0.0917 0.2871 0.6420 0.066 Uiso calc R 1 1 . .
    C C10 0.0588(5) 0.2743(4) 0.5394(3) 0.0502(13) Uani d . 1 1 . .
    H H10 0.1004 0.3268 0.5321 0.060 Uiso calc R 1 1 . .
    C C11 0.0050(5) 0.2227(3) 0.4832(2) 0.0423(12) Uani d . 1 1 . .
    C C12 0.2430(5) 0.3628(4) 0.4152(3) 0.0501(14) Uani d . 1 1 . .
    H H12 0.2923 0.3123 0.4121 0.060 Uiso calc R 1 1 . .
    C C13 0.3068(6) 0.4420(5) 0.4339(3) 0.0630(16) Uani d . 1 1 . .
    H H13 0.3975 0.4450 0.4425 0.076 Uiso calc R 1 1 . .
    C C14 0.2339(7) 0.5162(4) 0.4394(3) 0.0696(18) Uani d . 1 1 . .
    H H14 0.2742 0.5700 0.4529 0.083 Uiso calc R 1 1 . .
    C C15 0.0998(6) 0.5094(4) 0.4245(3) 0.0545(14) Uani d . 1 1 . .
    H H15 0.0492 0.5593 0.4275 0.065 Uiso calc R 1 1 . .
    C C16 0.0404(5) 0.4308(4) 0.4054(2) 0.0467(13) Uani d . 1 1 . .
    C C17 -0.1026(5) 0.4141(3) 0.3877(2) 0.0450(13) Uani d . 1 1 . .
    C C18 -0.1962(6) 0.4818(4) 0.3824(3) 0.0619(16) Uani d . 1 1 . .
    H H18 -0.1709 0.5406 0.3900 0.074 Uiso calc R 1 1 . .
    C C19 -0.3295(6) 0.4585(5) 0.3653(3) 0.0695(18) Uani d . 1 1 . .
    H H19 -0.3933 0.5021 0.3623 0.083 Uiso calc R 1 1 . .
    C C20 -0.3647(6) 0.3725(4) 0.3531(3) 0.0688(18) Uani d . 1 1 . .
    H H20 -0.4527 0.3576 0.3420 0.083 Uiso calc R 1 1 . .
    C C21 -0.2731(5) 0.3079(4) 0.3569(3) 0.0592(16) Uani d . 1 1 . .
    H H21 -0.3009 0.2499 0.3475 0.071 Uiso calc R 1 1 . .
    C C22 -0.1386(5) 0.3247(3) 0.3746(2) 0.0399(12) Uani d . 1 1 . .
    C C23 0.0909(4) 0.2123(3) 0.2447(2) 0.0330(10) Uani d . 1 1 . .
    C C24 0.0621(4) 0.2298(3) 0.1683(2) 0.0365(11) Uani d . 1 1 . .
    C C25 0.1607(5) 0.2425(3) 0.1319(2) 0.0413(11) Uani d . 1 1 . .
    H H25 0.2478 0.2387 0.1541 0.050 Uiso calc R 1 1 . .
    C C26 0.1288(6) 0.2608(3) 0.0621(3) 0.0556(14) Uani d . 1 1 . .
    H H26 0.1952 0.2686 0.0379 0.067 Uiso calc R 1 1 . .
    C C27 0.0046(6) 0.2674(4) 0.0291(3) 0.0634(17) Uani d . 1 1 . .
    H H27 -0.0148 0.2773 -0.0180 0.076 Uiso calc R 1 1 . .
    C C28 -0.0949(6) 0.2597(4) 0.0646(3) 0.0647(17) Uani d . 1 1 . .
    H H28 -0.1812 0.2677 0.0421 0.078 Uiso calc R 1 1 . .
    C C29 -0.0658(5) 0.2400(4) 0.1336(3) 0.0523(14) Uani d . 1 1 . .
    H H29 -0.1333 0.2334 0.1572 0.063 Uiso calc R 1 1 . .
    C C30 0.1920(4) 0.1572(3) 0.2748(2) 0.0337(10) Uani d . 1 1 . .
    C C31 0.2301(4) 0.1346(3) 0.3445(2) 0.0311(10) Uani d . 1 1 . .
    C C32 0.3490(4) 0.0745(3) 0.3523(2) 0.0349(11) Uani d . 1 1 . .
    C C33 0.3151(4) 0.0220(3) 0.2842(2) 0.0377(11) Uani d . 1 1 . .
    C C34 0.2894(4) 0.1080(3) 0.2407(2) 0.0377(11) Uani d . 1 1 . .
    H H34 0.2600 0.0984 0.1913 0.045 Uiso calc R 1 1 . .
    C C35 0.4212(5) 0.1555(4) 0.2612(2) 0.0477(13) Uani d . 1 1 . .
    H H35A 0.4851 0.1311 0.2372 0.057 Uiso calc R 1 1 . .
    H H35B 0.4124 0.2186 0.2519 0.057 Uiso calc R 1 1 . .
    C C36 0.4591(5) 0.1375(3) 0.3380(2) 0.0444(12) Uani d . 1 1 . .
    H H36A 0.4615 0.1919 0.3640 0.053 Uiso calc R 1 1 . .
    H H36B 0.5439 0.1090 0.3496 0.053 Uiso calc R 1 1 . .
    C C37 0.1943(5) -0.0362(4) 0.2786(3) 0.0520(14) Uani d . 1 1 . .
    H H37A 0.1649 -0.0544 0.2318 0.078 Uiso calc R 1 1 . .
    H H37B 0.1264 -0.0033 0.2933 0.078 Uiso calc R 1 1 . .
    H H37C 0.2156 -0.0875 0.3072 0.078 Uiso calc R 1 1 . .
    C C38 0.4259(5) -0.0355(4) 0.2702(3) 0.0526(14) Uani d . 1 1 . .
    H H38A 0.4493 -0.0782 0.3063 0.079 Uiso calc R 1 1 . .
    H H38B 0.5002 0.0011 0.2682 0.079 Uiso calc R 1 1 . .
    H H38C 0.3984 -0.0656 0.2272 0.079 Uiso calc R 1 1 . .
    C C39 0.3849(5) 0.0237(3) 0.4182(2) 0.0449(12) Uani d . 1 1 . .
    H H39A 0.3237 -0.0236 0.4183 0.067 Uiso calc R 1 1 . .
    H H39B 0.3830 0.0626 0.4561 0.067 Uiso calc R 1 1 . .
    H H39C 0.4712 -0.0004 0.4224 0.067 Uiso calc R 1 1 . .
loop_
    _atom_site_aniso_label
    _atom_site_aniso_U_11
    _atom_site_aniso_U_22
    _atom_site_aniso_U_33
    _atom_site_aniso_U_12
    _atom_site_aniso_U_13
    _atom_site_aniso_U_23
    Ir1 0.03940(11) 0.03886(12) 0.03298(10) 0.00425(9) 0.01573(7) 0.00030(9)
    O1 0.0318(18) 0.049(2) 0.0268(17) 0.0043(14) 0.0096(14) -0.0017(14)
    O2 0.0458(18) 0.043(2) 0.0357(17) 0.0114(15) 0.0133(14) 0.0069(15)
    N1 0.042(2) 0.040(2) 0.045(3) 0.0126(19) 0.017(2) 0.0055(19)
    N2 0.038(2) 0.039(2) 0.031(2) -0.0003(18) 0.0096(17) 0.0057(17)
    C1 0.049(3) 0.056(4) 0.041(3) 0.004(3) 0.013(3) -0.005(3)
    C2 0.046(3) 0.054(4) 0.064(4) 0.003(3) 0.012(3) -0.011(3)
    C3 0.042(3) 0.049(4) 0.081(5) 0.001(3) 0.013(3) 0.002(3)
    C4 0.050(3) 0.052(4) 0.064(4) 0.002(3) 0.022(3) 0.013(3)
    C5 0.037(3) 0.043(3) 0.052(3) 0.007(2) 0.018(2) 0.008(2)
    C6 0.038(3) 0.044(3) 0.042(3) 0.009(2) 0.019(2) 0.006(2)
    C7 0.052(3) 0.061(4) 0.047(3) 0.001(3) 0.024(3) 0.009(3)
    C8 0.058(3) 0.075(4) 0.046(3) 0.016(3) 0.026(3) 0.012(3)
    C9 0.063(4) 0.063(4) 0.044(3) 0.016(3) 0.022(3) -0.006(3)
    C10 0.052(3) 0.057(4) 0.046(3) 0.006(3) 0.023(3) -0.001(3)
    C11 0.044(3) 0.045(3) 0.043(3) 0.010(2) 0.020(2) 0.002(2)
    C12 0.051(3) 0.060(4) 0.042(3) -0.002(3) 0.015(3) 0.000(3)
    C13 0.056(4) 0.077(5) 0.055(4) -0.012(3) 0.007(3) 0.007(3)
    C14 0.110(5) 0.053(4) 0.044(3) -0.027(4) 0.011(4) -0.001(3)
    C15 0.073(4) 0.043(3) 0.049(3) 0.005(3) 0.017(3) -0.005(3)
    C16 0.069(4) 0.047(3) 0.027(3) 0.000(3) 0.018(2) 0.006(2)
    C17 0.059(3) 0.045(3) 0.036(3) 0.015(3) 0.020(3) 0.001(2)
    C18 0.088(5) 0.049(4) 0.052(4) 0.019(3) 0.020(3) 0.000(3)
    C19 0.059(4) 0.088(6) 0.062(4) 0.027(4) 0.015(3) 0.009(4)
    C20 0.051(4) 0.066(5) 0.091(5) 0.018(3) 0.017(3) 0.004(4)
    C21 0.049(3) 0.058(4) 0.073(4) 0.010(3) 0.017(3) 0.005(3)
    C22 0.045(3) 0.042(3) 0.036(3) 0.010(2) 0.018(2) -0.002(2)
    C23 0.035(2) 0.037(3) 0.029(2) 0.002(2) 0.012(2) 0.002(2)
    C24 0.042(3) 0.034(3) 0.032(2) 0.002(2) 0.004(2) 0.001(2)
    C25 0.051(3) 0.041(3) 0.033(2) -0.003(2) 0.011(2) 0.006(2)
    C26 0.076(4) 0.055(4) 0.039(3) -0.003(3) 0.017(3) 0.011(3)
    C27 0.078(4) 0.080(5) 0.027(3) -0.001(3) 0.000(3) 0.013(3)
    C28 0.056(3) 0.084(5) 0.046(3) 0.012(3) -0.008(3) 0.002(3)
    C29 0.044(3) 0.069(4) 0.044(3) 0.005(3) 0.008(2) 0.006(3)
    C30 0.038(3) 0.039(3) 0.024(2) 0.000(2) 0.008(2) 0.002(2)
    C31 0.033(2) 0.035(3) 0.027(2) -0.0026(19) 0.0097(19) -0.001(2)
    C32 0.037(3) 0.040(3) 0.029(2) 0.002(2) 0.009(2) 0.002(2)
    C33 0.041(3) 0.041(3) 0.032(3) 0.003(2) 0.009(2) 0.001(2)
    C34 0.045(3) 0.044(3) 0.025(2) 0.007(2) 0.009(2) 0.001(2)
    C35 0.051(3) 0.054(3) 0.044(3) 0.000(2) 0.025(3) 0.007(2)
    C36 0.039(3) 0.054(3) 0.040(3) -0.004(2) 0.007(2) -0.002(2)
    C37 0.055(3) 0.051(3) 0.049(3) -0.011(3) 0.007(3) 0.002(3)
    C38 0.064(3) 0.051(3) 0.042(3) 0.020(3) 0.009(3) -0.002(3)
    C39 0.041(3) 0.055(3) 0.038(3) 0.004(2) 0.005(2) 0.008(2)
_geom_special_details
;
All e.s.d.'s (except the e.s.d. in the dihedral angle between two l.s. planes)
are estimated using the full covariance matrix. The cell e.s.d.'s are taken
into account individually in the estimation of e.s.d.'s in distances, angles
and torsion angles; correlations between e.s.d.'s in cell parameters are only
used when they are defined by crystal symmetry. An approximate (isotropic)
treatment of cell e.s.d.'s is used for estimating e.s.d.'s involving l.s.
planes.
;
loop_
    _geom_bond_atom_site_label_1
    _geom_bond_atom_site_label_2
    _geom_bond_site_symmetry_2
    _geom_bond_distance
    _geom_bond_publ_flag
    Ir1 O1 . 2.171(3) ?
    Ir1 O2 . 2.153(3) ?
    Ir1 N1 . 2.033(4) ?
    Ir1 N2 . 2.032(4) ?
    Ir1 C11 . 2.001(5) ?
    Ir1 C22 . 1.996(5) ?
    O1 C31 . 1.272(5) ?
    O2 C23 . 1.285(5) ?
    N1 C1 . 1.349(6) ?
    N1 C5 . 1.392(6) ?
    N2 C12 . 1.349(6) ?
    N2 C16 . 1.358(6) ?
    C1 H1 . 0.9300 ?
    C1 C2 . 1.383(7) ?
    C2 H2 . 0.9300 ?
    C2 C3 . 1.404(7) ?
    C3 H3 . 0.9300 ?
    C3 C4 . 1.368(8) ?
    C4 H4 . 0.9300 ?
    C4 C5 . 1.377(7) ?
    C5 C6 . 1.459(7) ?
    C6 C7 . 1.396(6) ?
    C6 C11 . 1.401(6) ?
    C7 H7 . 0.9300 ?
    C7 C8 . 1.388(8) ?
    C8 H8 . 0.9300 ?
    C8 C9 . 1.364(8) ?
    C9 H9 . 0.9300 ?
    C9 C10 . 1.380(7) ?
    C10 H10 . 0.9300 ?
    C10 C11 . 1.384(7) ?
    C12 H12 . 0.9300 ?
    C12 C13 . 1.383(8) ?
    C13 H13 . 0.9300 ?
    C13 C14 . 1.371(8) ?
    C14 H14 . 0.9300 ?
    C14 C15 . 1.377(8) ?
    C15 H15 . 0.9300 ?
    C15 C16 . 1.356(7) ?
    C16 C17 . 1.487(7) ?
    C17 C18 . 1.404(7) ?
    C17 C22 . 1.411(7) ?
    C18 H18 . 0.9300 ?
    C18 C19 . 1.410(8) ?
    C19 H19 . 0.9300 ?
    C19 C20 . 1.358(9) ?
    C20 H20 . 0.9300 ?
    C20 C21 . 1.358(7) ?
    C21 H21 . 0.9300 ?
    C21 C22 . 1.402(6) ?
    C23 C24 . 1.512(6) ?
    C23 C30 . 1.382(6) ?
    C24 C25 . 1.390(6) ?
    C24 C29 . 1.384(7) ?
    C25 H25 . 0.9300 ?
    C25 C26 . 1.388(7) ?
    C26 H26 . 0.9300 ?
    C26 C27 . 1.334(8) ?
    C27 H27 . 0.9300 ?
    C27 C28 . 1.376(8) ?
    C28 H28 . 0.9300 ?
    C28 C29 . 1.377(7) ?
    C29 H29 . 0.9300 ?
    C30 C31 . 1.406(6) ?
    C30 C34 . 1.526(6) ?
    C31 C32 . 1.522(6) ?
    C32 C33 . 1.549(6) ?
    C32 C36 . 1.564(6) ?
    C32 C39 . 1.500(6) ?
    C33 C34 . 1.553(6) ?
    C33 C37 . 1.524(6) ?
    C33 C38 . 1.518(6) ?
    C34 H34 . 0.9800 ?
    C34 C35 . 1.534(6) ?
    C35 H35A . 0.9700 ?
    C35 H35B . 0.9700 ?
    C35 C36 . 1.523(6) ?
    C36 H36A . 0.9700 ?
    C36 H36B . 0.9700 ?
    C37 H37A . 0.9600 ?
    C37 H37B . 0.9600 ?
    C37 H37C . 0.9600 ?
    C38 H38A . 0.9600 ?
    C38 H38B . 0.9600 ?
    C38 H38C . 0.9600 ?
    C39 H39A . 0.9600 ?
    C39 H39B . 0.9600 ?
    C39 H39C . 0.9600 ?
loop_
    _geom_contact_atom_site_label_1
    _geom_contact_atom_site_label_2
    _geom_contact_distance
    _geom_contact_site_symmetry_1
    _geom_contact_site_symmetry_2
    _geom_contact_publ_flag
    ? ? ? ? ? ?
loop_
    _geom_angle_atom_site_label_1
    _geom_angle_atom_site_label_2
    _geom_angle_atom_site_label_3
    _geom_angle_site_symmetry_1
    _geom_angle_site_symmetry_3
    _geom_angle
    _geom_angle_publ_flag
    O2 Ir1 O1 . . 88.99(11) ?
    N1 Ir1 O1 . . 87.18(13) ?
    N1 Ir1 O2 . . 93.82(14) ?
    N2 Ir1 O1 . . 94.93(14) ?
    N2 Ir1 O2 . . 91.04(13) ?
    N2 Ir1 N1 . . 174.74(14) ?
    C11 Ir1 O1 . . 90.47(15) ?
    C11 Ir1 O2 . . 174.84(17) ?
    C11 Ir1 N1 . . 81.03(19) ?
    C11 Ir1 N2 . . 94.12(18) ?
    C22 Ir1 O1 . . 175.56(16) ?
    C22 Ir1 O2 . . 90.97(15) ?
    C22 Ir1 N1 . . 97.25(18) ?
    C22 Ir1 N2 . . 80.63(19) ?
    C22 Ir1 C11 . . 89.96(19) ?
    C31 O1 Ir1 . . 120.9(3) ?
    C23 O2 Ir1 . . 126.1(3) ?
    C1 N1 Ir1 . . 125.7(3) ?
    C1 N1 C5 . . 119.1(4) ?
    C5 N1 Ir1 . . 115.2(3) ?
    C12 N2 Ir1 . . 124.4(3) ?
    C12 N2 C16 . . 118.5(5) ?
    C16 N2 Ir1 . . 116.8(3) ?
    N1 C1 H1 . . 118.3 ?
    N1 C1 C2 . . 123.5(5) ?
    C2 C1 H1 . . 118.3 ?
    C1 C2 H2 . . 121.3 ?
    C1 C2 C3 . . 117.5(5) ?
    C3 C2 H2 . . 121.3 ?
    C2 C3 H3 . . 120.5 ?
    C4 C3 C2 . . 118.9(5) ?
    C4 C3 H3 . . 120.5 ?
    C3 C4 H4 . . 118.7 ?
    C3 C4 C5 . . 122.6(5) ?
    C5 C4 H4 . . 118.7 ?
    N1 C5 C6 . . 113.4(4) ?
    C4 C5 N1 . . 118.4(5) ?
    C4 C5 C6 . . 128.2(5) ?
    C7 C6 C5 . . 122.9(5) ?
    C7 C6 C11 . . 121.3(5) ?
    C11 C6 C5 . . 115.8(4) ?
    C6 C7 H7 . . 120.1 ?
    C8 C7 C6 . . 119.8(5) ?
    C8 C7 H7 . . 120.1 ?
    C7 C8 H8 . . 120.3 ?
    C9 C8 C7 . . 119.5(5) ?
    C9 C8 H8 . . 120.3 ?
    C8 C9 H9 . . 119.9 ?
    C8 C9 C10 . . 120.3(6) ?
    C10 C9 H9 . . 119.9 ?
    C9 C10 H10 . . 118.7 ?
    C9 C10 C11 . . 122.7(5) ?
    C11 C10 H10 . . 118.7 ?
    C6 C11 Ir1 . . 114.5(4) ?
    C10 C11 Ir1 . . 129.0(4) ?
    C10 C11 C6 . . 116.4(4) ?
    N2 C12 H12 . . 118.9 ?
    N2 C12 C13 . . 122.1(5) ?
    C13 C12 H12 . . 118.9 ?
    C12 C13 H13 . . 120.6 ?
    C14 C13 C12 . . 118.8(6) ?
    C14 C13 H13 . . 120.6 ?
    C13 C14 H14 . . 120.6 ?
    C13 C14 C15 . . 118.7(6) ?
    C15 C14 H14 . . 120.6 ?
    C14 C15 H15 . . 119.5 ?
    C16 C15 C14 . . 120.9(6) ?
    C16 C15 H15 . . 119.5 ?
    N2 C16 C17 . . 112.5(5) ?
    C15 C16 N2 . . 120.9(5) ?
    C15 C16 C17 . . 126.6(5) ?
    C18 C17 C16 . . 123.1(5) ?
    C18 C17 C22 . . 121.8(5) ?
    C22 C17 C16 . . 115.1(4) ?
    C17 C18 H18 . . 120.8 ?
    C17 C18 C19 . . 118.4(6) ?
    C19 C18 H18 . . 120.8 ?
    C18 C19 H19 . . 120.0 ?
    C20 C19 C18 . . 120.0(6) ?
    C20 C19 H19 . . 120.0 ?
    C19 C20 H20 . . 119.5 ?
    C21 C20 C19 . . 121.0(6) ?
    C21 C20 H20 . . 119.5 ?
    C20 C21 H21 . . 118.5 ?
    C20 C21 C22 . . 122.9(6) ?
    C22 C21 H21 . . 118.5 ?
    C17 C22 Ir1 . . 114.5(4) ?
    C21 C22 Ir1 . . 129.6(4) ?
    C21 C22 C17 . . 115.9(5) ?
    O2 C23 C24 . . 113.5(4) ?
    O2 C23 C30 . . 125.1(4) ?
    C30 C23 C24 . . 121.3(4) ?
    C25 C24 C23 . . 122.2(4) ?
    C29 C24 C23 . . 119.8(4) ?
    C29 C24 C25 . . 117.9(4) ?
    C24 C25 H25 . . 120.1 ?
    C26 C25 C24 . . 119.8(5) ?
    C26 C25 H25 . . 120.1 ?
    C25 C26 H26 . . 119.4 ?
    C27 C26 C25 . . 121.2(5) ?
    C27 C26 H26 . . 119.4 ?
    C26 C27 H27 . . 119.9 ?
    C26 C27 C28 . . 120.2(5) ?
    C28 C27 H27 . . 119.9 ?
    C27 C28 H28 . . 120.2 ?
    C27 C28 C29 . . 119.5(5) ?
    C29 C28 H28 . . 120.2 ?
    C24 C29 H29 . . 119.4 ?
    C28 C29 C24 . . 121.2(5) ?
    C28 C29 H29 . . 119.4 ?
    C23 C30 C31 . . 127.7(4) ?
    C23 C30 C34 . . 128.4(4) ?
    C31 C30 C34 . . 104.0(4) ?
    O1 C31 C30 . . 131.0(4) ?
    O1 C31 C32 . . 121.1(4) ?
    C30 C31 C32 . . 107.8(4) ?
    C31 C32 C33 . . 100.3(4) ?
    C31 C32 C36 . . 103.6(4) ?
    C33 C32 C36 . . 101.3(3) ?
    C39 C32 C31 . . 116.6(4) ?
    C39 C32 C33 . . 118.5(4) ?
    C39 C32 C36 . . 114.1(4) ?
    C32 C33 C34 . . 92.5(4) ?
    C37 C33 C32 . . 113.4(3) ?
    C37 C33 C34 . . 113.2(4) ?
    C38 C33 C32 . . 113.9(4) ?
    C38 C33 C34 . . 115.3(4) ?
    C38 C33 C37 . . 108.0(4) ?
    C30 C34 C33 . . 102.4(3) ?
    C30 C34 H34 . . 114.7 ?
    C30 C34 C35 . . 107.4(4) ?
    C33 C34 H34 . . 114.7 ?
    C35 C34 C33 . . 101.4(4) ?
    C35 C34 H34 . . 114.7 ?
    C34 C35 H35A . . 111.2 ?
    C34 C35 H35B . . 111.2 ?
    H35A C35 H35B . . 109.1 ?
    C36 C35 C34 . . 102.7(4) ?
    C36 C35 H35A . . 111.2 ?
    C36 C35 H35B . . 111.2 ?
    C32 C36 H36A . . 111.0 ?
    C32 C36 H36B . . 111.0 ?
    C35 C36 C32 . . 104.0(4) ?
    C35 C36 H36A . . 111.0 ?
    C35 C36 H36B . . 111.0 ?
    H36A C36 H36B . . 109.0 ?
    C33 C37 H37A . . 109.5 ?
    C33 C37 H37B . . 109.5 ?
    C33 C37 H37C . . 109.5 ?
    H37A C37 H37B . . 109.5 ?
    H37A C37 H37C . . 109.5 ?
    H37B C37 H37C . . 109.5 ?
    C33 C38 H38A . . 109.5 ?
    C33 C38 H38B . . 109.5 ?
    C33 C38 H38C . . 109.5 ?
    H38A C38 H38B . . 109.5 ?
    H38A C38 H38C . . 109.5 ?
    H38B C38 H38C . . 109.5 ?
    C32 C39 H39A . . 109.5 ?
    C32 C39 H39B . . 109.5 ?
    C32 C39 H39C . . 109.5 ?
    H39A C39 H39B . . 109.5 ?
    H39A C39 H39C . . 109.5 ?
    H39B C39 H39C . . 109.5 ?
loop_
    _geom_torsion_atom_site_label_1
    _geom_torsion_atom_site_label_2
    _geom_torsion_atom_site_label_3
    _geom_torsion_atom_site_label_4
    _geom_torsion_site_symmetry_1
    _geom_torsion_site_symmetry_2
    _geom_torsion_site_symmetry_3
    _geom_torsion_site_symmetry_4
    _geom_torsion
    _geom_torsion_publ_flag
    Ir1 O1 C31 C30 . . . . 4.1(7) ?
    Ir1 O1 C31 C32 . . . . -178.1(3) ?
    Ir1 O2 C23 C24 . . . . 179.6(3) ?
    Ir1 O2 C23 C30 . . . . 3.6(7) ?
    Ir1 N1 C1 C2 . . . . -179.7(4) ?
    Ir1 N1 C5 C4 . . . . -179.7(4) ?
    Ir1 N1 C5 C6 . . . . -0.8(5) ?
    Ir1 N2 C12 C13 . . . . -172.6(4) ?
    Ir1 N2 C16 C15 . . . . 172.3(4) ?
    Ir1 N2 C16 C17 . . . . -7.2(5) ?
    O1 Ir1 O2 C23 . . . . -0.2(4) ?
    O1 Ir1 N1 C1 . . . . -90.4(4) ?
    O1 Ir1 N1 C5 . . . . 89.7(3) ?
    O1 Ir1 N2 C12 . . . . -0.5(4) ?
    O1 Ir1 N2 C16 . . . . -173.9(3) ?
    O1 Ir1 C11 C6 . . . . -84.1(4) ?
    O1 Ir1 C11 C10 . . . . 92.7(5) ?
    O1 Ir1 C22 C17 . . . . -5(2) ?
    O1 Ir1 C22 C21 . . . . 175.2(16) ?
    O1 C31 C32 C33 . . . . 146.6(4) ?
    O1 C31 C32 C36 . . . . -109.0(4) ?
    O1 C31 C32 C39 . . . . 17.2(6) ?
    O2 Ir1 O1 C31 . . . . -3.3(3) ?
    O2 Ir1 N1 C1 . . . . -1.6(4) ?
    O2 Ir1 N1 C5 . . . . 178.5(3) ?
    O2 Ir1 N2 C12 . . . . -89.6(4) ?
    O2 Ir1 N2 C16 . . . . 97.0(3) ?
    O2 Ir1 C11 C6 . . . . -0.1(19) ?
    O2 Ir1 C11 C10 . . . . 176.7(14) ?
    O2 Ir1 C22 C17 . . . . -94.5(4) ?
    O2 Ir1 C22 C21 . . . . 85.7(4) ?
    O2 C23 C24 C25 . . . . 143.4(4) ?
    O2 C23 C24 C29 . . . . -31.9(6) ?
    O2 C23 C30 C31 . . . . -4.2(8) ?
    O2 C23 C30 C34 . . . . 176.9(4) ?
    N1 Ir1 O1 C31 . . . . 90.6(3) ?
    N1 Ir1 O2 C23 . . . . -87.3(4) ?
    N1 Ir1 N2 C12 . . . . 112.9(16) ?
    N1 Ir1 N2 C16 . . . . -60.5(17) ?
    N1 Ir1 C11 C6 . . . . 3.0(3) ?
    N1 Ir1 C11 C10 . . . . 179.8(5) ?
    N1 Ir1 C22 C17 . . . . 171.5(3) ?
    N1 Ir1 C22 C21 . . . . -8.3(5) ?
    N1 C1 C2 C3 . . . . -1.6(8) ?
    N1 C5 C6 C7 . . . . -177.8(4) ?
    N1 C5 C6 C11 . . . . 3.3(6) ?
    N2 Ir1 O1 C31 . . . . -94.2(3) ?
    N2 Ir1 O2 C23 . . . . 94.7(4) ?
    N2 Ir1 N1 C1 . . . . 155.9(15) ?
    N2 Ir1 N1 C5 . . . . -24.0(18) ?
    N2 Ir1 C11 C6 . . . . -179.0(3) ?
    N2 Ir1 C11 C10 . . . . -2.2(5) ?
    N2 Ir1 C22 C17 . . . . -3.6(3) ?
    N2 Ir1 C22 C21 . . . . 176.6(5) ?
    N2 C12 C13 C14 . . . . 0.9(8) ?
    N2 C16 C17 C18 . . . . -174.3(4) ?
    N2 C16 C17 C22 . . . . 4.1(6) ?
    C1 N1 C5 C4 . . . . 0.4(7) ?
    C1 N1 C5 C6 . . . . 179.3(4) ?
    C1 C2 C3 C4 . . . . 2.4(8) ?
    C2 C3 C4 C5 . . . . -1.9(8) ?
    C3 C4 C5 N1 . . . . 0.5(8) ?
    C3 C4 C5 C6 . . . . -178.2(5) ?
    C4 C5 C6 C7 . . . . 1.0(8) ?
    C4 C5 C6 C11 . . . . -177.8(5) ?
    C5 N1 C1 C2 . . . . 0.2(7) ?
    C5 C6 C7 C8 . . . . -178.4(4) ?
    C5 C6 C11 Ir1 . . . . -4.3(5) ?
    C5 C6 C11 C10 . . . . 178.4(4) ?
    C6 C7 C8 C9 . . . . -0.6(8) ?
    C7 C6 C11 Ir1 . . . . 176.8(4) ?
    C7 C6 C11 C10 . . . . -0.5(7) ?
    C7 C8 C9 C10 . . . . 0.8(8) ?
    C8 C9 C10 C11 . . . . -0.9(8) ?
    C9 C10 C11 Ir1 . . . . -176.1(4) ?
    C9 C10 C11 C6 . . . . 0.7(7) ?
    C11 Ir1 O1 C31 . . . . 171.6(3) ?
    C11 Ir1 O2 C23 . . . . -84.2(17) ?
    C11 Ir1 N1 C1 . . . . 178.7(4) ?
    C11 Ir1 N1 C5 . . . . -1.2(3) ?
    C11 Ir1 N2 C12 . . . . 90.3(4) ?
    C11 Ir1 N2 C16 . . . . -83.1(3) ?
    C11 Ir1 C22 C17 . . . . 90.6(4) ?
    C11 Ir1 C22 C21 . . . . -89.3(5) ?
    C11 C6 C7 C8 . . . . 0.5(7) ?
    C12 N2 C16 C15 . . . . -1.5(7) ?
    C12 N2 C16 C17 . . . . 179.0(4) ?
    C12 C13 C14 C15 . . . . -1.5(8) ?
    C13 C14 C15 C16 . . . . 0.7(8) ?
    C14 C15 C16 N2 . . . . 0.9(8) ?
    C14 C15 C16 C17 . . . . -179.7(5) ?
    C15 C16 C17 C18 . . . . 6.2(8) ?
    C15 C16 C17 C22 . . . . -175.4(5) ?
    C16 N2 C12 C13 . . . . 0.6(7) ?
    C16 C17 C18 C19 . . . . -179.9(5) ?
    C16 C17 C22 Ir1 . . . . 0.9(5) ?
    C16 C17 C22 C21 . . . . -179.2(4) ?
    C17 C18 C19 C20 . . . . -1.2(9) ?
    C18 C17 C22 Ir1 . . . . 179.4(4) ?
    C18 C17 C22 C21 . . . . -0.8(7) ?
    C18 C19 C20 C21 . . . . -0.2(10) ?
    C19 C20 C21 C22 . . . . 1.2(9) ?
    C20 C21 C22 Ir1 . . . . 179.2(5) ?
    C20 C21 C22 C17 . . . . -0.7(8) ?
    C22 Ir1 O1 C31 . . . . -92.8(19) ?
    C22 Ir1 O2 C23 . . . . 175.3(4) ?
    C22 Ir1 N1 C1 . . . . 89.9(4) ?
    C22 Ir1 N1 C5 . . . . -90.0(3) ?
    C22 Ir1 N2 C12 . . . . 179.6(4) ?
    C22 Ir1 N2 C16 . . . . 6.2(3) ?
    C22 Ir1 C11 C6 . . . . 100.3(4) ?
    C22 Ir1 C11 C10 . . . . -82.8(5) ?
    C22 C17 C18 C19 . . . . 1.7(8) ?
    C23 C24 C25 C26 . . . . -178.2(4) ?
    C23 C24 C29 C28 . . . . 177.3(5) ?
    C23 C30 C31 O1 . . . . -0.3(8) ?
    C23 C30 C31 C32 . . . . -178.2(5) ?
    C23 C30 C34 C33 . . . . -146.9(5) ?
    C23 C30 C34 C35 . . . . 106.7(5) ?
    C24 C23 C30 C31 . . . . -179.9(4) ?
    C24 C23 C30 C34 . . . . 1.2(8) ?
    C24 C25 C26 C27 . . . . 0.6(8) ?
    C25 C24 C29 C28 . . . . 1.7(8) ?
    C25 C26 C27 C28 . . . . 2.7(9) ?
    C26 C27 C28 C29 . . . . -3.7(9) ?
    C27 C28 C29 C24 . . . . 1.5(9) ?
    C29 C24 C25 C26 . . . . -2.8(7) ?
    C30 C23 C24 C25 . . . . -40.4(7) ?
    C30 C23 C24 C29 . . . . 144.2(5) ?
    C30 C31 C32 C33 . . . . -35.2(4) ?
    C30 C31 C32 C36 . . . . 69.2(4) ?
    C30 C31 C32 C39 . . . . -164.6(4) ?
    C30 C34 C35 C36 . . . . 67.0(5) ?
    C31 C30 C34 C33 . . . . 34.0(5) ?
    C31 C30 C34 C35 . . . . -72.4(4) ?
    C31 C32 C33 C34 . . . . 51.7(4) ?
    C31 C32 C33 C37 . . . . -65.0(5) ?
    C31 C32 C33 C38 . . . . 170.9(4) ?
    C31 C32 C36 C35 . . . . -71.1(4) ?
    C32 C33 C34 C30 . . . . -52.6(4) ?
    C32 C33 C34 C35 . . . . 58.3(4) ?
    C33 C32 C36 C35 . . . . 32.6(5) ?
    C33 C34 C35 C36 . . . . -40.0(4) ?
    C34 C30 C31 O1 . . . . 178.8(5) ?
    C34 C30 C31 C32 . . . . 0.8(5) ?
    C34 C35 C36 C32 . . . . 4.4(5) ?
    C36 C32 C33 C34 . . . . -54.5(4) ?
    C36 C32 C33 C37 . . . . -171.2(4) ?
    C36 C32 C33 C38 . . . . 64.7(5) ?
    C37 C33 C34 C30 . . . . 64.3(5) ?
    C37 C33 C34 C35 . . . . 175.2(4) ?
    C38 C33 C34 C30 . . . . -170.6(4) ?
    C38 C33 C34 C35 . . . . -59.7(5) ?
    C39 C32 C33 C34 . . . . 179.8(4) ?
    C39 C32 C33 C37 . . . . 63.1(5) ?
    C39 C32 C33 C38 . . . . -61.0(5) ?
    C39 C32 C36 C35 . . . . 161.1(4) ?
