# Supplementary material for: (3-Benzoyl-1,7,7-trimethyl­bicyclo­[2.2.1]heptan-2-olato-κ2 O,O)bis­[2-(2-pyrid­yl)phenyl-κ2 C 1,N]iridium(III)
Source: Acta Crystallogr Sect E Struct Rep Online. 2011 Oct 12;67(Pt 11):m1513. doi: 10.1107/S1600536811039262 (PMC3246943; doi:10.1107/S1600536811039262)
Supplement: Supplementary file 2 [file e-67-m1513-Isup2.hkl]

# 
# h,k,l, Fc-squared, Fo-squared, sigma(Fo-squared) and status flag 
# 
data_I
_shelx_title '20100720_s4_lkj in P21/n' 
_shelx_refln_list_code          4 
_shelx_F_calc_maximum      470.32 
_exptl_crystal_F_000      1504.00 
_reflns_d_resolution_high  0.8000 
 
loop_ 
 _symmetry_equiv_pos_as_xyz 
 'x, y, z' 
 '-x+1/2, y+1/2, -z+1/2' 
 '-x, -y, -z' 
 'x-1/2, -y-1/2, z-1/2' 
 
_cell_length_a    10.4569 
_cell_length_b    15.0979 
_cell_length_c    19.9110 
_cell_angle_alpha  90.000 
_cell_angle_beta  101.755 
_cell_angle_gamma  90.000 
 
_shelx_F_squared_multiplier     1.000 
 
loop_ 
 _refln_index_h 
 _refln_index_k 
 _refln_index_l 
 _refln_F_squared_calc 
 _refln_F_squared_meas 
 _refln_F_squared_sigma 
 _refln_observed_status 
   2   0   0    76028.77    77483.19    704.37 o 
   4   0   0    42083.38    41498.14    418.89 o 
   6   0   0    20505.63    19185.86    306.73 o 
   8   0   0     9186.37     9542.53    133.10 o 
  10   0   0     6213.14     6240.04    236.73 o 
  12   0   0     1466.90     1556.44    205.84 o 
   2   1   0     2084.18     2264.90     45.01 o 
   4   1   0      796.22     1107.51    100.66 o 
   5   1   0     3692.33     3816.05     50.66 o 
   6   1   0     8614.22     8820.98    155.89 o 
   7   1   0        1.55      127.12     51.33 o 
   8   1   0     5266.36     5693.49    172.75 o 
   9   1   0       32.37       53.31    111.34 o 
  10   1   0     3550.91     3287.35    144.23 o 
  11   1   0       26.84      225.79    133.99 o 
  12   1   0     1940.52     1894.31    131.40 o 
   1   2   0     5090.50     5830.16    129.05 o 
   2   2   0   221197.02   217929.38   2327.38 o 
   3   2   0     4907.02     5443.70     37.55 o 
   4   2   0    57948.68    58782.73    262.80 o 
   5   2   0      174.38      194.94     49.46 o 
   6   2   0    24427.95    23356.60    164.63 o 
   7   2   0      442.87      517.86     84.55 o 
   8   2   0    12547.34    12532.15    159.35 o 
   9   2   0       20.70      -20.88     85.64 o 
  10   2   0     3529.18     3491.02    123.99 o 
  11   2   0       19.62       13.59    102.66 o 
  12   2   0     1970.13     2141.82    181.16 o 
   1   3   0    15103.87    16807.29    137.72 o 
   2   3   0    33174.03    33870.56    102.73 o 
   3   3   0     2211.64     2515.69     66.92 o 
   4   3   0     3712.50     3753.06     70.76 o 
   5   3   0     1398.25     1590.78     64.48 o 
   6   3   0     6133.25     6112.57     89.73 o 
   7   3   0      264.81      374.72     91.82 o 
   8   3   0     4308.39     4162.60    103.96 o 
   9   3   0      236.10      321.54     94.07 o 
  10   3   0     3096.54     2951.71    150.93 o 
  11   3   0      389.39      360.50    147.90 o 
  12   3   0     1829.00     1851.74    168.63 o 
   0   4   0   131167.72   137046.13   1574.80 o 
   1   4   0     2230.58     2404.72     58.10 o 
   2   4   0    64798.06    63287.86    564.97 o 
   3   4   0      658.58      737.41     23.46 o 
   4   4   0    51869.90    50803.88    221.96 o 
   5   4   0      101.51      197.15     30.13 o 
   6   4   0    27104.87    26249.23    203.70 o 
   7   4   0      720.20      713.24     78.03 o 
   8   4   0     7476.34     7315.22    145.02 o 
   9   4   0        3.94       -6.68     91.92 o 
  10   4   0     4592.44     4513.40    125.13 o 
  11   4   0      151.29       55.64    131.75 o 
  12   4   0     1655.89     2042.53    176.58 o 
   1   5   0     2575.83     2636.94     84.96 o 
   2   5   0      362.93      396.23     87.03 o 
   3   5   0     6086.58     6009.30    168.67 o 
   4   5   0    24625.69    24845.57    206.25 o 
   5   5   0    10228.52     9618.51    152.12 o 
   6   5   0     6450.02     6749.35    199.83 o 
   7   5   0      498.77      556.18     99.27 o 
   8   5   0     6782.43     6571.46    116.92 o 
   9   5   0      890.98      937.38    119.74 o 
  10   5   0     2130.85     1930.79    145.16 o 
  11   5   0      345.56      322.88    145.26 o 
  12   5   0      724.64      745.16    166.20 o 
   0   6   0    48062.05    45132.93    292.83 o 
   1   6   0      913.04     1157.86    195.39 o 
   2   6   0    82668.86    80221.67    961.19 o 
   3   6   0     1191.79     1245.03     70.73 o 
   4   6   0    20692.62    19417.14    310.50 o 
   5   6   0      381.66      415.01     44.94 o 
   6   6   0    17206.94    16846.75    140.81 o 
   7   6   0      171.38      131.13     80.94 o 
   8   6   0     9250.93     9106.05    176.57 o 
   9   6   0      247.54      223.87     89.83 o 
  10   6   0     1741.14     1829.35    138.90 o 
  11   6   0       49.13      -12.79    136.28 o 
  12   6   0     1006.49     1112.61    218.21 o 
   1   7   0     6689.35     5808.17    122.94 o 
   2   7   0     1216.29     1375.16     86.09 o 
   3   7   0     6102.64     9244.10   4092.74 o 
   4   7   0     1167.04     1089.49     72.70 o 
   5   7   0     1915.95     1901.54     66.96 o 
   6   7   0     3492.18     3590.27     98.23 o 
   7   7   0     3026.80     2801.72    102.31 o 
   8   7   0     4887.32     4894.25    117.15 o 
   9   7   0     1495.23     1704.69    140.14 o 
  10   7   0     2240.72     2195.87    145.63 o 
   0   8   0    78129.11    73995.18    439.57 o 
   1   8   0      656.52      666.02     90.75 o 
   2   8   0    31513.81    29452.26    364.40 o 
   3   8   0      431.57      727.50     90.69 o 
   4   8   0    20995.13    18767.14    690.05 o 
   5   8   0      887.77      917.65     65.39 o 
   6   8   0     6613.79     6551.29    183.56 o 
   7   8   0      167.51       74.72     90.42 o 
   8   8   0     4403.16     4648.80    121.39 o 
   9   8   0      154.86      169.64    102.39 o 
  10   8   0     2017.19     2148.81    147.47 o 
  11   8   0      139.72      337.42    209.67 o 
   1   9   0    10181.64     9552.47    147.72 o 
   2   9   0     1615.09    16389.21   6892.57 o 
   3   9   0     8074.44     7328.75    149.11 o 
   4   9   0      361.84      429.70    113.89 o 
   5   9   0      982.41      833.07    186.36 o 
   6   9   0      520.53      592.24    137.52 o 
   7   9   0     2612.62     2396.01    107.78 o 
   8   9   0     3037.78     2805.42    119.85 o 
   9   9   0     1189.55     1123.23    112.13 o 
  10   9   0     2180.76     2080.67    232.43 o 
  11   9   0      319.38      411.86    240.63 o 
   0  10   0    32850.44    31808.89    346.69 o 
   1  10   0      103.70      239.01    207.09 o 
   2  10   0    21186.40    19572.73    445.70 o 
   3  10   0        9.77      297.40    171.52 o 
   4  10   0    11681.81    11106.90    178.29 o 
   5  10   0      458.48      382.54    210.69 o 
   6  10   0     7224.22     7102.08    189.28 o 
   7  10   0      398.92      409.73    153.40 o 
   8  10   0     1727.36     1741.97    118.08 o 
   9  10   0      664.21      584.23    242.94 o 
  10  10   0      794.38     1048.17    229.81 o 
   1  11   0     8746.04     7759.51    166.90 o 
   2  11   0     1441.08     1238.70    198.82 o 
   3  11   0     4412.93     4109.83    137.45 o 
   4  11   0       65.22       75.67    111.74 o 
   5  11   0     4071.85     3973.63    261.66 o 
   6  11   0     2383.55     2133.52    252.67 o 
   7  11   0     1791.56     1986.12    178.28 o 
   8  11   0     1173.61     1065.28    154.80 o 
   9  11   0      791.05      830.18    238.83 o 
  10  11   0      879.43      923.86    268.51 o 
   0  12   0    13884.65    12663.43    282.62 o 
   1  12   0      139.82      154.59    134.49 o 
   2  12   0     9093.87     8680.91    180.72 o 
   3  12   0      285.79      383.09    126.66 o 
   4  12   0     4591.85     4758.02    268.83 o 
   5  12   0      102.68       85.23    213.80 o 
   6  12   0     5748.52     5493.09    284.23 o 
   7  12   0      787.87      666.20    174.47 o 
   8  12   0     1808.44     1819.36    185.13 o 
   9  12   0      197.48      140.05    236.85 o 
   1  13   0     4730.85     4499.35    166.03 o 
   2  13   0      113.02      231.49    133.58 o 
   3  13   0     4389.09     3809.35    150.15 o 
   4  13   0      997.61     1451.21    267.02 o 
   5  13   0     5234.15     4653.92    300.57 o 
   6  13   0     1372.49     1605.08    292.63 o 
   7  13   0     1726.56     1743.05    174.63 o 
   8  13   0     1453.88     1519.64    165.09 o 
   9  13   0      663.67      818.90    256.68 o 
   0  14   0     3569.64     3295.96    232.27 o 
   1  14   0      397.98      367.75    150.10 o 
   2  14   0     3230.84     3236.77    163.32 o 
   3  14   0      186.34      226.25    136.14 o 
   4  14   0     3149.61     2535.82    267.42 o 
   5  14   0      288.00      -12.25    283.57 o 
   6  14   0     2472.07     2053.20    276.40 o 
   7  14   0      270.56      127.66    195.74 o 
   8  14   0      841.63     1381.43    190.58 o 
   1  15   0     4390.90     5162.54    916.79 o 
   2  15   0      337.72      459.31    159.34 o 
   3  15   0     4013.31     4475.85    311.68 o 
   4  15   0      162.21       49.47    257.04 o 
   5  15   0     3149.57     3175.22    319.62 o 
   6  15   0      305.80      483.12    312.20 o 
   7  15   0     1993.18     2343.68    211.61 o 
   0  16   0     1524.24     1752.26    259.73 o 
   1  16   0        0.43      317.63    171.95 o 
   2  16   0     1946.25     2040.12    176.18 o 
   3  16   0       86.69     1067.29    313.05 o 
   4  16   0     1509.36     1090.73    296.87 o 
   5  16   0      112.87       72.16    300.93 o 
   6  16   0      757.32      782.11    333.52 o 
   1  17   0     3112.16     3507.69    198.04 o 
   2  17   0       21.46      -27.89    291.07 o 
   3  17   0     2597.06     2690.48    327.08 o 
   4  17   0      152.10      -52.94    318.17 o 
   5  17   0     1489.84     1372.69    328.32 o 
   0  18   0     1583.43     1948.50    293.46 o 
   1  18   0       35.90      -43.46    199.08 o 
   2  18   0      484.33      792.31    313.27 o 
   3  18   0       55.08       79.87    284.97 o 
 -11   0   1        5.33      -48.45    178.89 o 
  -9   0   1     2300.51     2291.32    168.04 o 
  -7   0   1       59.12      180.63     90.88 o 
  -5   0   1     5038.51     5195.60     74.16 o 
  -3   0   1    21309.68    28093.83   1306.55 o 
   3   0   1    64114.51    64456.14   1611.31 o 
   5   0   1    47222.18    49108.48    480.82 o 
   7   0   1    21685.82    22543.93    751.45 o 
   9   0   1     9540.53     9219.19    241.13 o 
  11   0   1     5250.85     4913.09    239.38 o 
 -12   1   1       19.64      185.24    115.73 o 
 -11   1   1     7016.44     7061.55    241.81 o 
 -10   1   1       80.29      125.68    113.21 o 
  -9   1   1    11237.48    11634.87    183.13 o 
  -8   1   1        6.08      151.19     53.50 o 
  -7   1   1    25810.71    26809.03    117.35 o 
  -6   1   1       50.51      189.80     40.79 o 
  -5   1   1    37493.45    38003.53    318.40 o 
  -4   1   1      646.43      782.24     25.37 o 
  -3   1   1    26887.75    27613.99    220.73 o 
  -2   1   1    19062.00    20832.25    217.23 o 
   2   1   1     3714.43     4303.73     40.05 o 
   3   1   1    10655.44    11028.66    102.79 o 
   4   1   1       53.37      122.39     63.30 o 
   5   1   1      857.34      815.70     44.27 o 
   6   1   1      479.96      543.62     48.78 o 
   7   1   1      975.48     1013.01     59.90 o 
   8   1   1       22.88       28.00     90.95 o 
   9   1   1      428.27      446.11     89.89 o 
  10   1   1        2.41       66.23    182.91 o 
  11   1   1       21.47       14.98    127.82 o 
  12   1   1       46.27      103.25    143.06 o 
 -12   2   1      118.13      192.15    139.54 o 
 -11   2   1       30.29       19.88    141.05 o 
 -10   2   1       99.66      230.90    279.69 o 
  -9   2   1      138.50      195.35     81.85 o 
  -8   2   1       61.92       53.13     86.92 o 
  -7   2   1     4495.33     4220.09     87.90 o 
  -6   2   1      695.83     2112.17    990.59 o 
  -5   2   1    10455.30    10193.31     62.54 o 
  -4   2   1     2597.24     3182.12    147.79 o 
  -3   2   1    44625.08    47612.48    185.61 o 
  -2   2   1     5629.40     6335.83    118.04 o 
  -1   2   1    24764.61    26633.61    481.97 o 
   0   2   1     5880.68     6495.02     49.04 o 
   1   2   1    45712.45    46929.58    380.60 o 
   2   2   1     7330.65     8431.18     71.59 o 
   3   2   1    51465.06    51685.57    412.80 o 
   4   2   1     4815.41     5046.43     45.10 o 
   5   2   1    32567.20    32688.56    444.65 o 
   6   2   1        1.54       52.74     74.85 o 
   7   2   1    23692.34    23414.11    202.36 o 
   8   2   1       93.44      131.67     85.42 o 
   9   2   1     9155.09     9224.96    190.82 o 
  10   2   1      100.05       74.96    124.27 o 
  11   2   1     4778.95     4809.61    144.12 o 
  12   2   1        8.17      134.14    158.23 o 
 -12   3   1       23.06        7.96    154.88 o 
 -11   3   1     5353.43     5589.98    169.17 o 
 -10   3   1      268.95      244.66    140.91 o 
  -9   3   1     7061.43     7202.32    124.23 o 
  -8   3   1       70.35      147.15     98.43 o 
  -7   3   1    19335.61    18685.35    174.71 o 
  -6   3   1      157.70      201.37     43.06 o 
  -5   3   1    48658.51    47116.95    344.34 o 
  -4   3   1     7167.20     7275.17    102.27 o 
  -3   3   1    66733.62    67132.77    176.49 o 
  -2   3   1     2408.83     2407.02     33.72 o 
  -1   3   1    66201.48    69904.32    804.74 o 
   0   3   1     6353.40     8069.30    463.68 o 
   1   3   1    48720.36    49357.30    384.66 o 
   2   3   1    15722.42    15976.55    111.36 o 
   3   3   1     1108.95     1166.28     35.08 o 
   4   3   1      744.94      834.12     62.86 o 
   5   3   1     5869.18     5749.02     53.71 o 
   6   3   1     2773.82     2563.23     71.94 o 
   7   3   1     1735.52     1690.98     99.89 o 
   8   3   1       14.58      152.68     83.68 o 
   9   3   1      144.09       78.95     89.46 o 
  10   3   1      184.40      188.17    141.69 o 
  11   3   1        0.73      -46.19    142.25 o 
  12   3   1      200.82      191.96    142.04 o 
 -12   4   1      398.26      370.76    145.88 o 
 -11   4   1        0.43      -30.56    145.00 o 
 -10   4   1      670.24      659.10    101.68 o 
  -9   4   1      104.60      191.43    132.67 o 
  -8   4   1      159.81       83.79    103.33 o 
  -7   4   1     3501.56     3631.43    112.56 o 
  -6   4   1       39.70       79.79     92.55 o 
  -5   4   1    27200.56    27395.24    197.74 o 
  -3   4   1     9953.20     9895.85     60.76 o 
  -2   4   1     6191.80     6335.56     73.10 o 
  -1   4   1    18041.30    17571.29    107.09 o 
   0   4   1     8607.89     9091.32     86.57 o 
   1   4   1     7164.89     7278.81    131.41 o 
   2   4   1     1063.50     1059.54     74.73 o 
   3   4   1    79746.91    82618.93    606.88 o 
   4   4   1     3582.46     3685.90     78.13 o 
   5   4   1    25963.16    25766.79    137.16 o 
   6   4   1      181.53      330.43     64.00 o 
   7   4   1    14350.65    13796.81    386.93 o 
   8   4   1     1169.32     1112.82    110.20 o 
   9   4   1     8484.32     7992.74    246.32 o 
  10   4   1       93.91       78.13    101.07 o 
  11   4   1     3410.51     3590.27    174.40 o 
  12   4   1       11.59        9.62    132.62 o 
 -12   5   1       21.73     -116.93    160.51 o 
 -11   5   1     3332.40     3558.43    202.88 o 
 -10   5   1      344.52      271.36    100.38 o 
  -9   5   1     8237.38     8542.80    331.58 o 
  -8   5   1      100.59      139.18     85.20 o 
  -7   5   1    17457.85    17224.07    181.92 o 
  -6   5   1     4097.64     4379.89    111.41 o 
  -5   5   1    26180.83    25252.98    150.19 o 
  -4   5   1     3382.45     3317.12     78.01 o 
  -3   5   1    94253.55    95706.98   1184.51 o 
  -2   5   1      374.02      395.03     51.40 o 
  -1   5   1    40709.82    40326.53    319.78 o 
   0   5   1     1636.91     1329.24     60.76 o 
   1   5   1    52705.09    52950.75   1428.71 o 
   2   5   1     9085.29     9241.12    100.44 o 
   3   5   1    15584.11    16158.52    127.46 o 
   4   5   1     6187.70     6349.69     96.53 o 
   5   5   1      183.74      244.67     60.13 o 
   6   5   1     2386.28     2333.45     79.27 o 
   7   5   1      897.27     1045.52    122.70 o 
   8   5   1     2183.50     2132.53     92.92 o 
   9   5   1        6.65       75.57    112.85 o 
  10   5   1      898.55      816.03    112.49 o 
  11   5   1        8.49        4.01    147.55 o 
  12   5   1      242.27      124.11    202.45 o 
 -12   6   1      355.23      321.21    155.91 o 
 -11   6   1        0.98      -32.28    140.55 o 
 -10   6   1      741.69      672.37    132.73 o 
  -9   6   1       79.04       55.84     96.00 o 
  -8   6   1     1229.51     1096.88     94.97 o 
  -7   6   1     1688.47     1641.99     92.59 o 
  -6   6   1     1528.01     1599.46     85.35 o 
  -5   6   1     2699.28     2520.12     65.37 o 
  -4   6   1     1772.40     1691.36     58.63 o 
  -3   6   1    39597.13    39419.91   1021.75 o 
  -2   6   1    11563.00    11904.58    509.36 o 
  -1   6   1    14626.64    13879.66    124.49 o 
   0   6   1      126.02      111.82     61.48 o 
   1   6   1    15595.92    15187.67    199.42 o 
   2   6   1     2684.56     2640.62     85.03 o 
   3   6   1    32536.98    30979.89   1152.39 o 
   4   6   1      334.42      343.23     51.08 o 
   5   6   1    15082.92    14424.35    188.37 o 
   6   6   1      539.43      657.54     75.95 o 
   7   6   1    13785.91    13807.39    147.77 o 
   8   6   1      491.76      564.64     87.58 o 
   9   6   1     8788.53     8556.02    168.98 o 
  10   6   1        4.55      -31.23    127.13 o 
  11   6   1     2302.64     2300.45    253.41 o 
  12   6   1       14.78      169.33    249.54 o 
 -11   7   1     3177.59     3250.90    231.31 o 
 -10   7   1      281.79      382.57    131.89 o 
  -9   7   1     7879.14     7242.94    185.70 o 
  -8   7   1     4647.90     4907.35    149.10 o 
  -7   7   1    15287.53    14972.54    154.45 o 
  -6   7   1     1441.80     1710.21    238.27 o 
  -5   7   1    22239.35    21333.89    208.37 o 
  -4   7   1       53.57       84.51     51.67 o 
  -3   7   1    16695.59    14960.73    509.04 o 
  -2   7   1      595.38      876.43    378.50 o 
  -1   7   1    27757.88    27216.27    327.93 o 
   0   7   1     1321.19     1818.05    507.30 o 
   1   7   1    27289.81    26049.54    363.14 o 
   2   7   1     7226.18    12844.92   6737.09 o 
   3   7   1     9020.73     8466.27    259.44 o 
   4   7   1     6159.69     5484.03    104.86 o 
   5   7   1     1086.04     1007.79     63.13 o 
   6   7   1     3147.48     3341.42    109.87 o 
   7   7   1      396.11      470.60     83.30 o 
   8   7   1     2920.67     2911.42    104.05 o 
   9   7   1      129.34       66.35    122.58 o 
  10   7   1      763.22      706.13    136.85 o 
  11   7   1       10.31      -84.65    196.82 o 
 -11   8   1        7.21      138.37    207.19 o 
 -10   8   1      657.79      615.57    138.12 o 
  -9   8   1       20.44      155.12    101.29 o 
  -8   8   1     2666.79     2558.17    110.84 o 
  -7   8   1      138.25      180.40     94.72 o 
  -6   8   1     1313.68     1368.12     94.96 o 
  -5   8   1     3850.50     4127.10     94.85 o 
  -4   8   1     4396.87     4168.49    101.44 o 
  -3   8   1     8233.03     7743.69    119.85 o 
  -2   8   1     3448.36     3429.48    168.37 o 
  -1   8   1    11720.34    11232.87    139.63 o 
   0   8   1     7685.41     7245.63    125.07 o 
   1   8   1    20322.54    19378.35    172.98 o 
   2   8   1     3764.20     3566.96    104.22 o 
   3   8   1    11435.85    10663.87    138.18 o 
   4   8   1      188.19      169.74     82.30 o 
   5   8   1    15572.22    14744.97    999.27 o 
   6   8   1      445.08      462.83     84.14 o 
   7   8   1     5099.26     5219.24    165.95 o 
   8   8   1      340.45      328.80     92.99 o 
   9   8   1     6308.39     6513.26    165.64 o 
  10   8   1        2.18      241.40    209.45 o 
  11   8   1     2109.85     1950.91    247.42 o 
 -11   9   1     2655.26     2882.26    248.28 o 
 -10   9   1      538.24      634.36    147.23 o 
  -9   9   1     5889.30     5861.97    137.75 o 
  -8   9   1      626.19      580.02    105.96 o 
  -7   9   1     4196.63     4281.22    127.13 o 
  -6   9   1     1858.78     1724.27    143.34 o 
  -5   9   1    15310.61    15844.14    301.99 o 
  -4   9   1      131.25      103.01     83.36 o 
  -3   9   1    13617.64    12988.79    156.39 o 
  -2   9   1     5459.01     4979.12    194.10 o 
  -1   9   1    14464.79    18146.32   1467.49 o 
   0   9   1     6336.84     5956.31    131.58 o 
   1   9   1     7240.97     6946.70    136.61 o 
   2   9   1     4484.44     4075.36    169.39 o 
   3   9   1     4644.97     4682.03    125.52 o 
   4   9   1     9140.44     8112.70    135.54 o 
   5   9   1     1819.63     1573.01     97.56 o 
   6   9   1     2416.86     2320.42    141.92 o 
   7   9   1      939.49      931.95    102.91 o 
   8   9   1     2826.84     2781.82    117.66 o 
   9   9   1        1.49       -9.24    196.59 o 
  10   9   1      802.05      744.85    240.79 o 
  11   9   1       69.13       84.86    232.34 o 
 -10  10   1     2080.90     1869.57    258.87 o 
  -9  10   1       25.50       84.96    120.26 o 
  -8  10   1     1896.42     1925.54    123.55 o 
  -7  10   1      109.72      -11.09    149.00 o 
  -6  10   1     1934.88     1770.10    153.28 o 
  -5  10   1     2945.08     3050.57    230.48 o 
  -4  10   1     3190.96     2958.81    223.54 o 
  -3  10   1     7125.90     7082.67    195.40 o 
  -2  10   1     3094.59     2745.18    121.53 o 
  -1  10   1     2409.16     2300.05    156.22 o 
   0  10   1     6256.26     5556.71    141.10 o 
   1  10   1    15381.32    14304.38    494.61 o 
   2  10   1     7294.59     6781.11    146.37 o 
   3  10   1    13056.35    12401.75    755.85 o 
   4  10   1     2412.17     2255.01    117.11 o 
   5  10   1     9282.69     8702.31    266.87 o 
   6  10   1      140.80      108.56    191.33 o 
   7  10   1     5339.84     5717.09    223.37 o 
   8  10   1       70.16        7.39    130.09 o 
   9  10   1     2648.82     3124.00    266.85 o 
  10  10   1        2.01      164.50    237.91 o 
 -10  11   1      104.44      435.63    236.78 o 
  -9  11   1     1946.11     2086.15    185.89 o 
  -8  11   1      657.85      833.76    167.88 o 
  -7  11   1     5911.13     5953.97    204.52 o 
  -6  11   1      192.75      181.15    152.47 o 
  -5  11   1    10682.54    10271.29    295.62 o 
  -4  11   1     4137.53     3706.40    125.33 o 
  -3  11   1     5235.70     5111.99    141.06 o 
  -2  11   1     4178.89    12060.04   5084.31 o 
  -1  11   1    13712.65    12719.17    188.11 o 
   0  11   1     4978.68     4536.66    148.98 o 
   1  11   1     3544.14     3321.39    141.25 o 
   2  11   1     5384.09     5212.92    250.05 o 
   3  11   1      943.56      831.99    152.90 o 
   4  11   1     2990.19     2668.42    129.64 o 
   5  11   1     1824.67     1488.62    216.27 o 
   6  11   1     3358.03     3024.46    247.09 o 
   7  11   1       33.94      -79.03    155.73 o 
   8  11   1     1446.91     1532.24    160.01 o 
   9  11   1      126.15      222.63    224.05 o 
  10  11   1     1014.03      892.73    248.30 o 
  -9  12   1        4.75      -88.97    182.06 o 
  -8  12   1      998.10      865.84    171.07 o 
  -7  12   1      163.76      190.99    164.68 o 
  -6  12   1     2097.94     1947.26    256.22 o 
  -5  12   1     1820.36     1871.60    234.04 o 
  -4  12   1     2102.49     2198.06    222.39 o 
  -3  12   1     2214.21     2222.43    136.14 o 
  -2  12   1     2872.10     2834.73    142.26 o 
  -1  12   1     5656.25     5257.88    163.62 o 
   0  12   1     4631.05     4630.96    160.15 o 
   1  12   1     5802.95     5527.61    166.77 o 
   2  12   1     3300.27     3782.08    881.18 o 
   3  12   1     4316.12     4002.72    264.93 o 
   4  12   1     2843.98     2441.28    240.32 o 
   5  12   1     4100.58     4208.19    279.31 o 
   6  12   1      470.34      481.12    225.03 o 
   7  12   1     4163.33     4184.36    370.31 o 
   8  12   1       40.79      -12.05    161.62 o 
   9  12   1     1908.98     2417.51    289.90 o 
  -9  13   1      797.72      816.75    184.16 o 
  -8  13   1      480.04      495.96    195.41 o 
  -7  13   1     3815.63     4151.55    223.26 o 
  -6  13   1     1347.82      855.86    280.78 o 
  -5  13   1     4535.89     5097.32    297.29 o 
  -4  13   1     2255.86     2111.64    234.55 o 
  -3  13   1     4319.86     6225.70   2013.72 o 
  -2  13   1     1427.33     1313.99    143.60 o 
  -1  13   1     1959.11     1926.65    152.77 o 
   0  13   1     3379.71     3277.03    163.18 o 
   1  13   1     5051.40     4882.12    172.02 o 
   2  13   1     2994.68     2920.35    160.67 o 
   3  13   1      630.24      593.92    140.53 o 
   4  13   1     3084.95     2877.16    278.29 o 
   5  13   1      334.62      379.13    258.39 o 
   6  13   1     4856.59     4489.02    299.65 o 
   7  13   1      234.85      321.80    182.17 o 
   8  13   1     1215.83     1329.87    191.80 o 
   9  13   1        2.70       33.21    287.43 o 
  -8  14   1      734.44      846.70    204.75 o 
  -7  14   1       70.35      129.04    181.44 o 
  -6  14   1     2495.29     2078.55    276.45 o 
  -5  14   1      788.97      883.44    289.62 o 
  -4  14   1     2160.02     2093.37    254.58 o 
  -3  14   1     1776.41     1583.80    240.14 o 
  -2  14   1     2343.04     2194.71    155.59 o 
  -1  14   1     1561.96     1756.18    154.43 o 
   0  14   1     4563.58     4303.93    176.29 o 
   1  14   1     1335.39     1354.25    220.04 o 
   2  14   1      822.42      744.10    155.59 o 
   3  14   1     2304.33     2144.74    158.89 o 
   4  14   1      613.46      506.19    253.97 o 
   5  14   1     2356.50     2755.72    304.97 o 
   6  14   1      508.87      151.37    284.42 o 
   7  14   1     2367.46     2351.21    203.33 o 
   8  14   1       39.08      109.11    280.99 o 
  -7  15   1     1706.57     1604.34    223.65 o 
  -6  15   1      578.70      248.54    261.03 o 
  -5  15   1     1751.44     1146.30    314.23 o 
  -4  15   1     1276.25     1316.93    287.70 o 
  -3  15   1     2295.53     2295.52    272.90 o 
  -2  15   1     1109.05     2057.42    439.46 o 
  -1  15   1     1326.38     1595.30    213.62 o 
   0  15   1     3097.96     3228.58    251.82 o 
   1  15   1     1030.96      994.27    170.32 o 
   2  15   1     3332.45     3175.96    231.79 o 
   3  15   1      834.26      569.09    265.75 o 
   4  15   1     2339.60     2304.67    280.19 o 
   5  15   1        7.34      -70.99    256.41 o 
   6  15   1     1983.46     1964.73    303.73 o 
   7  15   1       73.07      -27.79    193.91 o 
  -6  16   1     1113.14     1316.17    301.18 o 
  -5  16   1       88.78     -138.96    315.50 o 
  -4  16   1     2080.74     2390.01    334.14 o 
  -3  16   1     1066.09      891.81    299.61 o 
  -2  16   1     2645.92     2509.72    179.20 o 
  -1  16   1     1175.97     1091.62    180.34 o 
   0  16   1     1103.25     2352.54    739.58 o 
   1  16   1      577.55      473.83    180.31 o 
   2  16   1      806.24      845.39    172.54 o 
   3  16   1     1431.95     1376.22    298.64 o 
   4  16   1      760.87     1950.96    289.09 o 
   5  16   1      771.23      595.51    291.15 o 
   6  16   1      209.86      248.77    273.87 o 
  -5  17   1     1045.45      960.56    326.01 o 
  -4  17   1      651.97      354.69    299.57 o 
  -3  17   1      968.89      872.38    275.66 o 
  -2  17   1     1048.41      978.12    305.32 o 
  -1  17   1      432.63      314.19    181.70 o 
   0  17   1     1142.73     1097.06    193.42 o 
   1  17   1      580.39      607.00    181.85 o 
   2  17   1     2118.26     1880.09    283.26 o 
   3  17   1      182.16      139.82    315.55 o 
   4  17   1     1949.30     1960.20    298.21 o 
   5  17   1       70.71     -130.69    314.82 o 
  -3  18   1      158.56      451.04    339.93 o 
  -2  18   1     1017.52     1105.85    283.40 o 
  -1  18   1      304.59      507.22    274.98 o 
   0  18   1     1161.09     1082.05    233.26 o 
   1  18   1      410.45      677.07    261.73 o 
   2  18   1      668.42      542.89    328.88 o 
   3  18   1      430.51      528.39    332.98 o 
 -12   0   2     2166.88     2076.12    219.05 o 
 -10   0   2     3195.50     3500.15    203.31 o 
  -8   0   2     1324.68     1338.90    122.88 o 
  -6   0   2     7561.36     9518.54    519.90 o 
  -4   0   2     2577.97     3857.49    453.26 o 
  -2   0   2    18517.37    21218.75    189.46 o 
   2   0   2     2332.14     2761.51     43.65 o 
   4   0   2     5128.25     5261.84    100.48 o 
   6   0   2     9243.78     9711.52    415.15 o 
   8   0   2     6225.76     6272.06    219.07 o 
  10   0   2     2969.20     2842.09    232.43 o 
  12   0   2     1914.44     2072.95    247.74 o 
 -12   1   2     1457.33     1511.22    128.59 o 
 -11   1   2       32.92       35.36    125.45 o 
 -10   1   2     7547.91     7451.48    160.20 o 
  -9   1   2      212.50      201.03    107.09 o 
  -8   1   2    21763.25    22275.61    146.28 o 
  -7   1   2     1659.73     1648.42     50.62 o 
  -6   1   2    33167.75    31167.92    366.10 o 
  -5   1   2     1561.31     1745.86     75.20 o 
  -4   1   2    39391.63    40203.69    192.02 o 
  -3   1   2       91.79      144.15     15.81 o 
  -2   1   2    29889.21    30071.72    333.83 o 
  -1   1   2      155.77      168.64     15.66 o 
   1   1   2     1617.91     1807.82     27.92 o 
   2   1   2    32843.64    32129.37    446.24 o 
   3   1   2     2526.68     2839.47     62.55 o 
   4   1   2    39484.95    40508.46    452.15 o 
   5   1   2      506.64      593.75     61.10 o 
   6   1   2    23118.90    22984.81    188.45 o 
   7   1   2      298.88      305.43     79.51 o 
   8   1   2    10118.61    10067.14    312.13 o 
   9   1   2       71.60       80.15     84.92 o 
  10   1   2     3194.49     3002.20    161.23 o 
  11   1   2       10.17       24.63    145.88 o 
  12   1   2      721.87      654.31    138.53 o 
 -12   2   2     2146.87     2246.17    156.11 o 
 -10   2   2     3794.32     3613.32    159.74 o 
  -9   2   2      502.92     6969.55   1792.51 o 
  -8   2   2     1648.98     1675.61     72.97 o 
  -7   2   2       27.65      141.91     75.26 o 
  -6   2   2     2489.32     2553.58     44.08 o 
  -5   2   2       83.70      155.72     26.18 o 
  -4   2   2      497.07      685.45     48.40 o 
  -3   2   2     4913.40     5988.87    121.57 o 
  -2   2   2      811.04      793.16     49.39 o 
  -1   2   2     8819.25     9453.09    232.16 o 
   0   2   2     4475.11     4864.31     42.57 o 
   1   2   2     6448.17     6952.89    170.25 o 
   2   2   2     8969.53    10378.23     61.75 o 
   3   2   2      180.63      251.60     31.33 o 
   4   2   2     1926.72     1963.11     67.43 o 
   5   2   2     4728.63     4853.94     95.20 o 
   6   2   2    10734.56    10865.38    269.43 o 
   7   2   2       55.33      130.37     79.61 o 
   8   2   2     2392.95     2389.39    106.74 o 
   9   2   2       53.35       94.82     94.36 o 
  10   2   2     3658.86     3279.65    319.06 o 
  11   2   2      127.74      370.98    125.76 o 
  12   2   2     2011.58     1956.94    176.50 o 
 -12   3   2     1747.22     1757.25    161.19 o 
 -11   3   2      107.23       70.18    138.77 o 
 -10   3   2     6105.15     6214.49    182.21 o 
  -9   3   2      179.17      238.03     84.60 o 
  -8   3   2    13950.71    13014.22    248.75 o 
  -7   3   2      629.32      880.15    224.75 o 
  -6   3   2    25169.60    23620.75    177.21 o 
  -5   3   2     1230.77     1456.63     81.16 o 
  -4   3   2   101686.22   102107.82    906.18 o 
  -3   3   2     3131.84     3096.57     57.21 o 
  -2   3   2    53677.00    53535.20    520.04 o 
  -1   3   2     1910.78     2440.78    119.49 o 
   0   3   2     1288.50     1430.54     47.67 o 
   1   3   2     7099.05     9781.26   1612.20 o 
   2   3   2    40001.29    39963.60    101.32 o 
   3   3   2        6.66       52.55     24.95 o 
   4   3   2    53207.47    53338.13    370.71 o 
   5   3   2     1007.80     1069.56     32.84 o 
   6   3   2    20280.82    20024.27    366.76 o 
   7   3   2      480.42      437.42    125.33 o 
   8   3   2     7851.18     7778.28    121.92 o 
   9   3   2      260.21      324.29     95.23 o 
  10   3   2     3324.27     3342.65    166.20 o 
  11   3   2        3.87     -146.99    146.99 o 
  12   3   2      887.37      798.08    249.76 o 
 -12   4   2     2066.12     2177.47    153.85 o 
 -11   4   2      358.78      426.92    137.57 o 
  -9   4   2     1060.54     1112.23    117.10 o 
  -8   4   2     1996.39     2677.48    220.71 o 
  -7   4   2      607.50      726.99     80.92 o 
  -6   4   2      209.99      267.54     71.47 o 
  -5   4   2     1074.91     1279.86     67.81 o 
  -4   4   2     6955.85     8132.99    732.72 o 
  -3   4   2       55.19      105.24     35.88 o 
  -2   4   2      548.17      536.15     68.65 o 
  -1   4   2       86.68      105.53     41.33 o 
   0   4   2     3601.41     3942.50    246.27 o 
   1   4   2     7693.27     8100.65    193.53 o 
   2   4   2       67.33       66.75     38.00 o 
   3   4   2     6269.65     6172.00     93.47 o 
   4   4   2    13874.40    14284.19    119.26 o 
   5   4   2     4372.14     4612.86     47.43 o 
   6   4   2     3181.84     3067.80     55.89 o 
   7   4   2       23.58      100.32     69.07 o 
   8   4   2     5503.01     5203.71    131.75 o 
   9   4   2      245.28      204.95     93.01 o 
  10   4   2     2722.57     2731.42    122.48 o 
  11   4   2       71.94      111.11    141.62 o 
  12   4   2     1601.62     1460.80    260.52 o 
 -12   5   2     1126.86     1134.45    159.54 o 
 -11   5   2      163.61       51.82    139.01 o 
 -10   5   2     5412.25     5795.11    368.30 o 
  -9   5   2      266.40      181.77    117.16 o 
  -8   5   2    13267.52    13100.25    291.78 o 
  -7   5   2       59.80      150.73     83.77 o 
  -6   5   2    38641.34    36585.84    254.63 o 
  -5   5   2      331.06      359.40     65.98 o 
  -4   5   2    30948.71    30939.20    204.47 o 
  -3   5   2       53.60        8.22     34.72 o 
  -2   5   2    51822.30    51867.36    528.19 o 
  -1   5   2     3059.11     3313.62     69.59 o 
   0   5   2    11460.02    11170.19    130.88 o 
   1   5   2      122.92      153.64     60.53 o 
   2   5   2    55213.73    54211.10    217.01 o 
   3   5   2     1537.62     1559.21     59.72 o 
   4   5   2    38635.04    38697.97    333.89 o 
   5   5   2      324.45      465.16     58.88 o 
   6   5   2    20002.55    19760.31    138.75 o 
   7   5   2     1259.50     1264.46     78.74 o 
   8   5   2     4648.10     4992.96    144.43 o 
   9   5   2       51.30       17.67    110.24 o 
  10   5   2     2686.56     2748.69    123.34 o 
  11   5   2      327.37      270.31    206.24 o 
  12   5   2      815.55      738.69    238.97 o 
 -12   6   2     1108.78     1136.35    156.19 o 
 -11   6   2      549.78      488.51    145.63 o 
 -10   6   2     1479.47     1305.10    135.23 o 
  -9   6   2      827.13      773.47     99.03 o 
  -8   6   2     2828.30     2801.16    107.42 o 
  -7   6   2     1310.36     1365.09     93.85 o 
  -6   6   2     4219.41     4325.60    100.42 o 
  -5   6   2     6568.23     6318.09    155.38 o 
  -4   6   2     2046.28     1795.12     44.52 o 
  -3   6   2     7940.65     8519.24    492.74 o 
  -2   6   2     2178.37     2527.73     70.24 o 
  -1   6   2    10038.63     9014.75    242.71 o 
   0   6   2     1474.65     1574.01     78.36 o 
   1   6   2     1662.69     1468.85     77.86 o 
   2   6   2      258.80      190.39     71.82 o 
   3   6   2     5626.93     6098.29    202.25 o 
   4   6   2     5134.69     5069.48     91.93 o 
   5   6   2     1478.32     1575.44     69.40 o 
   6   6   2     6222.45     6089.26    106.82 o 
   7   6   2     1430.52     1342.15     84.09 o 
   8   6   2     2642.53     2475.38    112.29 o 
   9   6   2      375.23      453.22    121.54 o 
  10   6   2     2818.67     2957.66    210.00 o 
  11   6   2      185.70      223.93    234.93 o 
 -12   7   2     1028.61      822.65    152.65 o 
 -10   7   2     4046.13     4076.81    162.73 o 
  -9   7   2       69.79      519.10    374.89 o 
  -8   7   2    12144.50    11556.47    293.90 o 
  -7   7   2      895.29      631.92    122.23 o 
  -6   7   2    13596.79    13430.54    168.95 o 
  -5   7   2        1.97       61.51     56.64 o 
  -4   7   2    28431.54    26167.12    167.35 o 
  -3   7   2      564.75     1381.01    456.64 o 
  -2   7   2    42380.88    41422.51    524.07 o 
  -1   7   2     1070.42     1214.58     84.01 o 
   0   7   2    20186.47    19398.36    158.75 o 
   1   7   2      415.12      426.54     80.98 o 
   2   7   2    32366.25    30739.40    410.86 o 
   3   7   2       13.70      -38.04     77.45 o 
   4   7   2    24025.98    22709.27    456.77 o 
   5   7   2     1033.80     1032.78     64.27 o 
   6   7   2     7890.56     8097.25    112.29 o 
   7   7   2       52.95      165.70     78.52 o 
   8   7   2     8162.35     8053.68    125.41 o 
   9   7   2      946.12     1183.49    130.27 o 
  10   7   2     1477.87     1461.61    208.41 o 
  11   7   2      119.80       99.23    149.18 o 
 -11   8   2      246.35      345.88    147.89 o 
 -10   8   2     1836.15     1910.83    122.73 o 
  -9   8   2     2853.62     2757.97    118.32 o 
  -8   8   2     1434.71     1265.45    107.75 o 
  -7   8   2     5225.53     5193.35    124.42 o 
  -6   8   2      986.07     1166.95     96.48 o 
  -5   8   2     2655.81     2503.21     56.10 o 
  -4   8   2     2341.72     2294.80     78.24 o 
  -3   8   2     6229.57     5592.48    137.96 o 
  -2   8   2       94.93       90.38     81.35 o 
  -1   8   2     6935.55     6572.40    129.75 o 
   0   8   2      807.41      885.60     90.71 o 
   1   8   2     9030.12     8772.48    275.33 o 
   2   8   2     2477.08     2347.84    125.45 o 
   3   8   2     7760.96     6937.63    126.35 o 
   4   8   2     1233.57     1213.35     95.06 o 
   5   8   2     2616.09     2472.63    155.52 o 
   6   8   2      625.11      749.20     85.73 o 
   7   8   2     1761.33     1766.25     97.77 o 
   8   8   2     2326.23     2293.29    102.11 o 
   9   8   2     1496.33     1591.03    218.82 o 
  10   8   2     1634.44     1702.11    231.77 o 
  11   8   2      157.38      206.47    222.55 o 
 -11   9   2      127.50      192.18    150.96 o 
 -10   9   2     3245.09     3250.45    131.67 o 
  -9   9   2      223.53      150.17    108.78 o 
  -8   9   2     4493.72     5184.94    158.95 o 
  -7   9   2       58.78      -54.42    100.49 o 
  -6   9   2     9604.18     9301.03    192.64 o 
  -5   9   2       15.66       67.19    196.10 o 
  -4   9   2    16865.22    16415.54   1488.95 o 
  -3   9   2       70.58       45.95     84.25 o 
  -2   9   2    17454.35    16016.14    209.56 o 
  -1   9   2      156.04      410.68     98.65 o 
   0   9   2    18674.10    17825.49    182.03 o 
   1   9   2      903.88     1030.76    108.42 o 
   2   9   2    16172.87    14136.15    599.47 o 
   3   9   2      406.80      333.62     96.83 o 
   4   9   2    16067.24    14538.37    752.41 o 
   5   9   2     2546.84     2364.14    110.84 o 
   6   9   2     7482.22     7656.04    177.84 o 
   7   9   2      764.95      830.65     96.49 o 
   8   9   2     2936.82     3113.25    148.83 o 
   9   9   2      636.42      602.48    210.13 o 
  10   9   2     1783.47     2412.19    257.35 o 
 -11  10   2      891.00      872.22    256.67 o 
 -10  10   2     1353.42     1374.47    135.25 o 
  -9  10   2     1999.09     2095.86    133.08 o 
  -8  10   2      977.98      947.37    117.91 o 
  -7  10   2     3548.96     3346.54    190.68 o 
  -6  10   2     1096.95     1292.02    156.68 o 
  -5  10   2     3097.89     3124.94    219.81 o 
  -4  10   2      165.52      164.40     89.25 o 
  -3  10   2     5921.58     5903.04    130.99 o 
  -2  10   2     1068.61     1044.90    105.29 o 
  -1  10   2     8484.64     7924.26    151.56 o 
   0  10   2      165.15       63.74    107.41 o 
   1  10   2    11026.86     9958.35    250.62 o 
   2  10   2     1597.41     1678.78    195.97 o 
   3  10   2     6375.38     6069.22    145.73 o 
   4  10   2      838.14     1002.61    181.44 o 
   5  10   2     2950.20     2679.70    234.08 o 
   6  10   2     1421.18     1896.81    226.16 o 
   7  10   2     2910.92     2770.41    154.56 o 
   8  10   2     1359.63     1461.44    218.37 o 
   9  10   2     1008.35     1002.10    241.74 o 
  10  10   2     1074.78      904.60    264.19 o 
 -10  11   2      944.97      791.21    263.48 o 
  -9  11   2      360.53      934.39    324.58 o 
  -8  11   2     2594.90     2851.02    175.02 o 
  -6  11   2     4107.87     4020.36    170.52 o 
  -5  11   2      161.86      169.17    208.07 o 
  -4  11   2    13269.50    12348.55    406.00 o 
  -3  11   2       84.77      317.79    112.87 o 
  -2  11   2    12959.82    12191.35    180.08 o 
  -1  11   2        9.66       42.57    116.82 o 
   0  11   2    12558.38    11840.10    276.74 o 
   1  11   2      122.99      256.38    279.31 o 
   2  11   2     7873.22     7013.48    164.57 o 
   3  11   2      653.30      735.07    119.46 o 
   4  11   2     4594.61     4204.51    141.15 o 
   5  11   2      595.64      520.17    228.85 o 
   6  11   2     5125.67     4940.25    251.87 o 
   7  11   2      887.50     1003.13    158.35 o 
   8  11   2     1710.22     1814.18    260.14 o 
   9  11   2      306.11      347.21    258.90 o 
  10  11   2      469.08      812.89    263.02 o 
 -10  12   2      353.55      344.31    263.50 o 
  -9  12   2     1465.13     1464.29    179.84 o 
  -8  12   2      552.31      454.95    180.02 o 
  -7  12   2     2985.74     2747.06    198.66 o 
  -6  12   2     1757.55     1688.58    246.07 o 
  -5  12   2     3655.69     3643.66    264.49 o 
  -4  12   2     1769.57     1697.60    238.88 o 
  -3  12   2     2842.49     2660.12    153.32 o 
  -2  12   2       33.04       65.10    132.06 o 
  -1  12   2     4173.56     7291.68   2635.66 o 
   0  12   2      236.63      286.94    154.14 o 
   1  12   2     6954.32     6370.27    170.47 o 
   2  12   2       39.35     -136.90    136.90 o 
   3  12   2     6090.89     5389.33    334.31 o 
   4  12   2     1337.55     1048.08    130.71 o 
   5  12   2     5179.93     4736.22    284.28 o 
   6  12   2     1293.90     1212.65    227.88 o 
   7  12   2     1757.73     1731.22    183.86 o 
   8  12   2      667.22      839.37    268.07 o 
   9  12   2      927.50      977.11    269.39 o 
  -9  13   2      147.68       82.98    182.62 o 
  -8  13   2     1003.74     1057.00    184.29 o 
  -7  13   2       67.37     -187.54    196.35 o 
  -5  13   2       27.60      186.77    249.49 o 
  -4  13   2     2949.69     3143.54    247.96 o 
  -3  13   2        0.72      -41.59    125.49 o 
  -2  13   2     5827.43     5966.33    351.61 o 
  -1  13   2        1.22       19.03    150.78 o 
   0  13   2     3650.71     3461.78    164.15 o 
   1  13   2        7.12      -71.21    144.25 o 
   2  13   2     4241.82     3822.63    163.51 o 
   3  13   2      403.12      320.92    141.35 o 
   4  13   2     2896.81     2873.63    274.73 o 
   5  13   2      428.28      234.06    245.42 o 
   6  13   2     2337.44     2083.36    261.69 o 
   7  13   2      726.81      658.14    208.25 o 
   8  13   2      802.16      773.99    276.73 o 
   9  13   2      252.07      225.21    247.17 o 
  -8  14   2      461.82      383.71    186.83 o 
  -7  14   2     1832.42     1968.62    219.38 o 
  -6  14   2      909.31      837.95    296.34 o 
  -5  14   2     4039.47     4212.85    301.62 o 
  -4  14   2      542.94      648.94    246.69 o 
  -3  14   2     4528.68     4186.51    279.82 o 
  -2  14   2        0.96       19.78    148.34 o 
  -1  14   2     4192.56     4156.39    176.71 o 
   0  14   2       20.02      -98.78    151.45 o 
   1  14   2     4033.22     3687.19    181.16 o 
   2  14   2       73.21      -16.04    147.92 o 
   3  14   2     4572.65     4143.67    267.88 o 
   4  14   2      198.67      248.31    260.03 o 
   5  14   2     2599.54     2815.16    292.29 o 
   6  14   2      794.38      710.20    291.79 o 
   7  14   2     1700.46     1639.34    197.89 o 
   8  14   2      836.79     1138.77    307.21 o 
  -7  15   2      190.95       17.81    171.74 o 
  -6  15   2     1058.19      832.04    314.28 o 
  -5  15   2       77.69       90.78    261.51 o 
  -4  15   2     2682.83     2558.62    306.04 o 
  -3  15   2      115.19      120.56    267.69 o 
  -2  15   2     2949.86     2522.21    196.64 o 
  -1  15   2        2.27       75.66    276.42 o 
   0  15   2     1259.34      945.64    162.19 o 
   1  15   2      190.96       78.30    164.79 o 
   2  15   2     2167.57     1964.63    174.31 o 
   3  15   2      483.97      315.49    268.56 o 
   4  15   2     2122.35     1938.38    269.05 o 
   5  15   2      232.65      113.67    275.19 o 
   6  15   2      567.93      476.52    269.52 o 
   7  15   2      315.79      238.20    194.97 o 
  -6  16   2      323.62       -7.78    323.12 o 
  -5  16   2     2185.04     2300.91    288.97 o 
  -4  16   2      586.11      585.03    272.72 o 
  -3  16   2     3253.17     3217.75    295.38 o 
  -2  16   2       68.83      146.94    244.98 o 
  -1  16   2     3726.72     3916.66    200.73 o 
   0  16   2       82.50      -10.53    169.53 o 
   1  16   2     3313.79     3434.21    195.62 o 
   2  16   2       66.08      -44.23    166.87 o 
   3  16   2     2203.55     2137.38    289.78 o 
   4  16   2      370.66      321.76    296.35 o 
   5  16   2     1425.79     1484.50    329.51 o 
   6  16   2      154.89      267.63    327.59 o 
  -5  17   2       11.20     -160.47    325.71 o 
  -4  17   2     1045.30      972.10    318.97 o 
  -3  17   2       58.19       96.75    307.15 o 
  -2  17   2     1043.03      994.27    290.14 o 
  -1  17   2        0.33     -108.66    189.07 o 
   0  17   2     2114.38     1795.92    205.32 o 
   1  17   2        6.54        3.40    183.24 o 
   2  17   2      823.40      572.92    270.43 o 
   3  17   2       87.87     -174.84    279.13 o 
   4  17   2      749.34      738.80    326.36 o 
   5  17   2      261.64       90.83    315.66 o 
  -3  18   2     2227.21     1876.73    306.62 o 
  -2  18   2        4.79       18.04    310.47 o 
  -1  18   2     1964.77     1845.83    308.79 o 
   0  18   2        1.22      435.41    452.75 o 
   1  18   2     1660.59     1555.21    208.93 o 
   2  18   2        2.72     -152.87    291.05 o 
   3  18   2     1574.51     1828.87    330.14 o 
 -13   0   3     2385.13     2792.95    323.28 o 
 -11   0   3     6749.53     6637.66    230.70 o 
  -9   0   3    29785.14    29909.46    324.62 o 
  -7   0   3    21673.16    21823.24    143.07 o 
  -5   0   3    32386.35    32633.71    240.76 o 
  -3   0   3    11734.53    11676.94    148.41 o 
  -1   0   3     5742.05     6215.98    102.50 o 
   1   0   3    24468.00    26150.73    143.04 o 
   3   0   3    11535.51    11089.19     84.02 o 
   5   0   3     7471.90     7842.85    108.20 o 
   7   0   3      636.58      639.72     94.02 o 
   9   0   3       24.92      355.75    194.61 o 
 -13   1   3        1.28      213.64    281.21 o 
 -12   1   3        0.49        4.52     97.67 o 
 -11   1   3      206.54      253.52     96.31 o 
 -10   1   3       57.03       30.97    100.63 o 
  -9   1   3     1976.73     2001.65    120.81 o 
  -8   1   3       59.95       88.39     66.47 o 
  -7   1   3     3600.19     3748.80     56.14 o 
  -6   1   3     1106.48     1074.07     27.80 o 
  -5   1   3     5072.37     4920.62     61.29 o 
  -4   1   3     1057.98     1059.00     35.76 o 
  -3   1   3    10655.21    10877.95    119.86 o 
  -2   1   3     4228.01     4877.77     59.63 o 
  -1   1   3    71569.57    70485.22    705.41 o 
   0   1   3     4989.60     5552.29    130.67 o 
   1   1   3    53010.79    57526.94    961.65 o 
   2   1   3       21.75       93.75     41.25 o 
   3   1   3    20514.65    21024.12    432.42 o 
   4   1   3     1405.23     1382.33     57.46 o 
   5   1   3    29914.77    28657.44    501.19 o 
   6   1   3      465.21      470.11     75.49 o 
   7   1   3    20231.56    20016.44    288.03 o 
   8   1   3        3.05       99.08     89.67 o 
   9   1   3     9456.79     9453.00    231.48 o 
  10   1   3      104.88       73.94    126.03 o 
  11   1   3     3884.02     3500.54    169.56 o 
  12   1   3       15.46       88.65    139.12 o 
 -12   2   3       22.15      156.23    123.50 o 
 -11   2   3     7086.57     7101.52    185.38 o 
 -10   2   3       69.80      240.53     95.86 o 
  -9   2   3    10882.96    10986.37    113.16 o 
  -8   2   3      237.34      392.77     65.62 o 
  -7   2   3    34576.39    34041.28    377.04 o 
  -6   2   3      116.58      246.09     41.72 o 
  -5   2   3    15379.29    14368.76     86.58 o 
  -4   2   3        5.73       99.39     47.08 o 
  -3   2   3    11049.75    10364.06     88.05 o 
  -2   2   3     4007.57     3867.57     33.20 o 
  -1   2   3    30338.13    32762.10    388.51 o 
   0   2   3     9251.50     9866.74    171.41 o 
   1   2   3    13591.31    13879.86    136.47 o 
   2   2   3       11.59       17.69     31.74 o 
   3   2   3    25874.63    26437.31    165.36 o 
   4   2   3      108.74      120.71     39.58 o 
   5   2   3     7305.61     7192.02    112.27 o 
   6   2   3     1635.05     1633.79     81.78 o 
   7   2   3      516.13      489.16     88.28 o 
   8   2   3       21.54       24.50     92.10 o 
   9   2   3        1.74       11.73    100.78 o 
  10   2   3       32.60      102.21    134.88 o 
  11   2   3        8.02        4.27    153.42 o 
  12   2   3       28.35      -14.69    191.47 o 
 -12   3   3      127.85      173.76    148.22 o 
 -11   3   3       13.37       23.94    142.66 o 
 -10   3   3      319.16      293.72    127.30 o 
  -9   3   3      604.53      556.29     83.98 o 
  -8   3   3      368.03      264.88     94.72 o 
  -7   3   3     7478.07     7130.29    129.14 o 
  -6   3   3     2276.03     2381.51     76.64 o 
  -5   3   3    13654.86    13766.32    161.54 o 
  -4   3   3      603.06      719.01     56.27 o 
  -3   3   3    12691.71    12288.82    136.30 o 
  -2   3   3     6864.61     7344.90    160.72 o 
  -1   3   3    38194.96    38696.20   1424.35 o 
   0   3   3      639.46      764.78     39.12 o 
   1   3   3    33923.82    36177.31    148.08 o 
   2   3   3       19.57       25.40     22.80 o 
   3   3   3    35025.24    36610.53    112.87 o 
   4   3   3      535.25      612.58     32.55 o 
   5   3   3    18075.58    17511.07    212.35 o 
   6   3   3      105.23      177.11     42.61 o 
   7   3   3    17421.01    17043.72    242.21 o 
   8   3   3      128.30      203.54    110.80 o 
   9   3   3     5530.00     5560.96    180.77 o 
  10   3   3       33.57      111.87    137.72 o 
  11   3   3     3551.44     3546.65    223.65 o 
  12   3   3        7.73      249.97    187.42 o 
 -12   4   3       40.49       46.89    144.74 o 
 -11   4   3     4830.44     5633.70    175.96 o 
 -10   4   3       89.77      175.16    125.71 o 
  -9   4   3    11282.00    11282.42    403.93 o 
  -8   4   3      360.13      259.97    101.76 o 
  -7   4   3    11735.01    12072.33   1054.24 o 
  -6   4   3     1913.06     1935.84     78.65 o 
  -5   4   3    16379.90    18006.32    163.59 o 
  -4   4   3     9437.26     9557.73     97.89 o 
  -3   4   3    38388.25    38998.12    144.20 o 
  -2   4   3       97.63       93.01     30.05 o 
  -1   4   3    16010.98    16104.70    271.37 o 
   0   4   3       44.86       17.34     48.08 o 
   1   4   3    20352.11    20767.00    264.36 o 
   2   4   3     3664.90     4177.19     51.33 o 
   3   4   3    12489.94    12019.03    164.23 o 
   4   4   3      943.75      881.17     35.36 o 
   5   4   3     5030.28     5148.95     53.59 o 
   6   4   3     1859.12     2004.91     59.20 o 
   7   4   3     1811.80     1767.82    122.85 o 
   8   4   3      477.14      486.31    105.40 o 
   9   4   3       36.69      117.05     93.77 o 
  10   4   3       41.69      103.37    110.03 o 
  11   4   3      556.01      459.79    211.62 o 
  12   4   3       75.69       16.61    212.14 o 
 -12   5   3      140.08       92.34    152.42 o 
 -11   5   3       51.52       14.89    141.29 o 
 -10   5   3      725.35      695.06    130.03 o 
  -9   5   3      154.53     5447.27   3122.25 o 
  -8   5   3     1676.18     1575.03    101.28 o 
  -7   5   3     7076.68     6976.22    187.88 o 
  -6   5   3      494.81      454.95     78.76 o 
  -5   5   3    17178.15    17310.51    185.92 o 
  -4   5   3     2677.53     2575.90     76.31 o 
  -3   5   3    21341.90    20983.59    245.37 o 
  -2   5   3      516.84      482.86     45.23 o 
  -1   5   3    29030.03    29215.97    151.30 o 
   0   5   3       88.39       60.59     57.12 o 
   1   5   3    15080.55    16056.06    127.90 o 
   2   5   3     1575.66     1744.41    103.34 o 
   3   5   3    31987.53    31387.30    325.30 o 
   4   5   3      378.15      377.94     38.27 o 
   5   5   3    22083.38    21397.55    128.30 o 
   6   5   3       40.61       98.24     34.64 o 
   7   5   3    10904.14    11249.14    116.86 o 
   8   5   3      126.31       32.16    101.38 o 
   9   5   3     6642.05     6824.00    154.29 o 
  10   5   3       40.93      -27.68    143.76 o 
  11   5   3     2754.19     2647.92    230.30 o 
 -12   6   3        1.97      -76.78    151.15 o 
 -11   6   3     2922.51     2819.63    156.60 o 
 -10   6   3       30.25        2.12    128.83 o 
  -9   6   3     7858.46     7571.88    136.14 o 
  -8   6   3      318.55      396.12     97.89 o 
  -7   6   3    18434.58    17996.90    162.40 o 
  -6   6   3     1585.14     1663.52     87.78 o 
  -5   6   3    10153.87     9306.87     82.17 o 
  -4   6   3      224.89      227.84     29.55 o 
  -3   6   3    20072.78    19149.64    386.53 o 
  -2   6   3     4312.15     4204.91     79.63 o 
  -1   6   3    14574.00    14592.56    127.35 o 
   0   6   3     6988.83     7074.71    202.43 o 
   1   6   3    11903.26    11779.54    128.87 o 
   2   6   3     3566.22     3701.48    100.53 o 
   3   6   3    12526.40    12831.70    208.97 o 
   4   6   3     5527.22     5622.89    265.96 o 
   5   6   3     2210.53     2332.91     71.67 o 
   6   6   3      306.25      254.42     68.57 o 
   7   6   3       85.10      112.83     73.59 o 
   8   6   3     1149.05     1144.62    115.58 o 
   9   6   3        0.48      -14.34    114.58 o 
  10   6   3      482.58      845.11    366.76 o 
  11   6   3        5.00     -220.92    220.92 o 
 -12   7   3      426.98      483.69    151.32 o 
 -11   7   3       29.78       88.81    206.34 o 
 -10   7   3      491.04      623.74    113.66 o 
  -9   7   3     1698.68     1690.88    112.89 o 
  -8   7   3      718.33      621.73    133.94 o 
  -7   7   3     1731.77     1732.44    101.36 o 
  -6   7   3     1744.51     1800.95    115.44 o 
  -5   7   3     2703.20     2373.53    183.53 o 
  -4   7   3      438.69      613.16    138.33 o 
  -3   7   3     9501.21     9219.99    314.87 o 
  -2   7   3     4407.53     4580.85    387.34 o 
  -1   7   3    27912.37    27042.82    327.01 o 
   0   7   3       37.25       49.28     76.50 o 
   1   7   3    27949.12    26997.94    192.23 o 
   2   7   3      474.78      407.76     83.85 o 
   3   7   3    16948.18    16545.71    287.32 o 
   4   7   3       37.11      102.18    148.41 o 
   5   7   3    12292.05    12454.20    532.36 o 
   6   7   3     1156.75     1169.03     77.28 o 
   7   7   3     8340.72     8644.05    123.59 o 
   8   7   3      220.46      324.21    110.53 o 
   9   7   3     7444.90     7242.08    249.99 o 
  10   7   3       71.16      157.51    197.41 o 
  11   7   3     1962.68     1895.27    175.09 o 
 -11   8   3     2415.45     2378.33    162.38 o 
 -10   8   3       72.38      214.70    119.44 o 
  -9   8   3     9327.73     9636.62    217.59 o 
  -8   8   3     1110.02      994.68    111.26 o 
  -7   8   3     4337.73     4819.72    191.19 o 
  -6   8   3     1696.96     1566.33    103.63 o 
  -5   8   3    12124.38    11640.61    218.52 o 
  -4   8   3     2213.25     2239.34    154.41 o 
  -3   8   3    11012.55    10031.08    121.85 o 
  -2   8   3     4768.23     4877.17    253.01 o 
  -1   8   3     9498.37     8936.58    130.31 o 
   0   8   3     3329.57     2970.86    139.99 o 
   1   8   3     3967.66     3705.34    159.58 o 
   2   8   3     3440.46     3220.17    112.19 o 
   3   8   3     2854.52     2668.48    123.62 o 
   4   8   3     5801.09     5600.03    142.45 o 
   5   8   3     1606.45     1679.41    104.09 o 
   6   8   3     2655.66     2755.81     93.46 o 
   7   8   3      651.28      588.40     85.20 o 
   8   8   3     1495.31     1422.00    203.04 o 
   9   8   3       11.64       17.74    202.60 o 
  10   8   3      396.26      320.27    226.95 o 
  11   8   3       24.51      -83.92    217.92 o 
 -11   9   3      212.73      304.85    155.10 o 
 -10   9   3      824.99      826.05    121.58 o 
  -9   9   3       97.83      125.34    113.41 o 
  -8   9   3     2523.51     2401.43    158.29 o 
  -7   9   3     1276.70     1248.18    108.44 o 
  -6   9   3     2958.07     2843.06    156.99 o 
  -5   9   3     2179.76     2173.56    213.04 o 
  -4   9   3     2049.62     1980.56    100.42 o 
  -3   9   3     4315.15     4203.89    110.90 o 
  -2   9   3      690.88      531.96     98.71 o 
  -1   9   3     8733.68     8467.81    139.70 o 
   0   9   3      546.32      563.41     97.73 o 
   1   9   3    18406.95    17123.13    504.51 o 
   2   9   3     1995.67     1761.23    112.01 o 
   3   9   3     7158.13     6590.55    140.98 o 
   4   9   3      798.78      692.87    103.70 o 
   5   9   3    15130.87    14588.60    304.41 o 
   6   9   3      117.97       72.95    126.06 o 
   7   9   3     5561.08     5879.87    278.97 o 
   8   9   3       33.24      -40.80    197.36 o 
   9   9   3     3128.97     3347.57    239.17 o 
  10   9   3       13.28      -50.25    220.90 o 
 -11  10   3     2666.96     2409.47    254.34 o 
 -10  10   3      170.24      219.75    127.59 o 
  -9  10   3     5065.82     5238.60    180.57 o 
  -8  10   3      532.65      454.27    119.93 o 
  -7  10   3     5128.99     5146.21    182.25 o 
  -6  10   3      814.47      930.22    156.10 o 
  -5  10   3     6317.45     6144.65    263.91 o 
  -4  10   3     2225.97     2027.31     99.27 o 
  -3  10   3     6383.66     6015.05    132.27 o 
  -2  10   3     8133.83     7647.99    225.47 o 
  -1  10   3     9144.13     8438.74    311.27 o 
   0  10   3     6629.16     6454.79    147.07 o 
   1  10   3     1856.17     1697.65    123.34 o 
   2  10   3     5530.21     5123.34    139.39 o 
   3  10   3     2517.81     2237.39    124.37 o 
   4  10   3     3333.60     3019.68    129.99 o 
   5  10   3     1739.53     1570.16    203.77 o 
   6  10   3     2769.14     2642.74    236.61 o 
   7  10   3       63.47      190.11    142.70 o 
   8  10   3     1318.40     1290.46    223.42 o 
   9  10   3       19.45      133.83    216.91 o 
  10  10   3      813.09      546.95    231.13 o 
  -9  11   3      262.00       93.05    151.79 o 
  -8  11   3     1904.86     1852.63    184.35 o 
  -7  11   3      287.58      495.45    163.78 o 
  -6  11   3     1909.48     1918.74    158.47 o 
  -5  11   3      232.98      269.67    229.76 o 
  -4  11   3     4141.34     3852.34    241.08 o 
  -3  11   3     3422.35     3274.33    128.51 o 
  -2  11   3      963.83      865.75    122.06 o 
  -1  11   3     8101.86     7473.37    163.73 o 
   0  11   3     1247.06     1109.94    130.39 o 
   1  11   3    13141.17    12160.36    556.27 o 
   2  11   3      932.74      915.57    125.18 o 
   3  11   3     8716.52     7991.24    382.57 o 
   4  11   3      492.18      424.73    164.58 o 
   5  11   3     2744.74     2782.72    231.50 o 
   6  11   3        6.39       18.46    220.07 o 
   7  11   3     3623.50     3753.76    182.19 o 
   8  11   3       16.76       94.83    254.69 o 
   9  11   3     1710.52     1896.29    276.78 o 
 -10  12   3       99.74      204.00    187.68 o 
  -9  12   3     1706.52     1865.27    182.70 o 
  -8  12   3      478.78      440.55    180.57 o 
  -7  12   3     3986.47     3868.99    200.48 o 
  -6  12   3     1315.39     1091.19    166.91 o 
  -5  12   3     4285.88     4123.20    278.27 o 
  -4  12   3     4117.58     3839.29    273.09 o 
  -3  12   3     4423.37     4076.39    145.84 o 
  -2  12   3     3098.30     3107.58    147.10 o 
  -1  12   3     6635.11     5925.98    307.97 o 
   0  12   3     2724.27     2583.32    436.89 o 
   1  12   3     2631.51     2366.90    150.75 o 
   2  12   3     2273.01     2165.54    145.06 o 
   3  12   3     1192.90     1176.38    157.45 o 
   4  12   3     4224.02     3979.91    156.33 o 
   5  12   3      529.75      407.62    233.90 o 
   6  12   3     4015.09     3717.96    256.22 o 
   7  12   3       28.29      -39.27    153.25 o 
   8  12   3      671.67      696.18    236.77 o 
   9  12   3        2.50     -108.90    249.90 o 
  -9  13   3       53.41      638.74    241.68 o 
  -8  13   3     1380.86     1268.40    218.74 o 
  -7  13   3      307.63      369.68    177.05 o 
  -6  13   3     2814.03     2715.46    277.25 o 
  -5  13   3     1063.70     1425.52    259.57 o 
  -4  13   3     1827.31     1704.20    241.43 o 
  -3  13   3      536.92      574.45    128.12 o 
  -2  13   3      927.45      866.61    141.50 o 
  -1  13   3     3943.80     3836.38    265.81 o 
   0  13   3     1482.49     1318.03    152.25 o 
   1  13   3     3610.60     3479.58    171.35 o 
   2  13   3      335.40      133.37    146.08 o 
   3  13   3     2033.59     1824.22    297.62 o 
   4  13   3      585.68      326.35    221.79 o 
   5  13   3     2889.34     2995.12    266.17 o 
   6  13   3      323.04      245.75    233.25 o 
   7  13   3     1707.77     1515.24    289.17 o 
   8  13   3       41.35      184.51    243.95 o 
  -8  14   3      441.49      364.98    205.74 o 
  -7  14   3     2024.09     2032.68    217.87 o 
  -6  14   3     1037.32      931.22    275.11 o 
  -5  14   3     1724.27     1746.83    253.00 o 
  -4  14   3     1723.10     1422.67    274.92 o 
  -3  14   3     3508.73     3479.16    274.64 o 
  -2  14   3     2020.65     1917.69    163.46 o 
  -1  14   3     1220.92     1069.43    159.41 o 
   0  14   3     3772.00     3735.33    183.17 o 
   1  14   3     3331.43     2853.10    169.16 o 
   2  14   3     3514.77     3175.88    174.42 o 
   3  14   3      586.81      583.75    295.41 o 
   4  14   3     2741.07     2475.90    284.01 o 
   5  14   3      180.22      248.16    255.95 o 
   6  14   3     1921.78     2117.22    291.64 o 
   7  14   3       31.74      202.72    298.22 o 
   8  14   3      916.09     1110.84    274.74 o 
  -7  15   3      128.57      -14.43    212.90 o 
  -6  15   3     1723.33     1658.41    284.86 o 
  -5  15   3      112.75      220.48    278.98 o 
  -4  15   3     2647.24     2830.82    296.36 o 
  -3  15   3      600.78      285.93    279.94 o 
  -2  15   3     2485.37     2379.47    175.64 o 
  -1  15   3     1887.90     1670.52    177.31 o 
   0  15   3      652.77      540.59    167.34 o 
   1  15   3      787.15      727.79    167.22 o 
   2  15   3      280.39       99.88    157.79 o 
   3  15   3     1711.68     1550.56    285.33 o 
   4  15   3      151.89      175.08    260.57 o 
   5  15   3     1378.55     1434.44    310.55 o 
   6  15   3      117.32       23.60    302.43 o 
   7  15   3      822.96      713.12    309.39 o 
  -6  16   3      648.35      747.16    276.52 o 
  -5  16   3     1258.62     1254.02    321.86 o 
  -4  16   3     1256.01     1514.50    304.31 o 
  -3  16   3     1747.79     1698.60    286.25 o 
  -2  16   3     1661.49     1628.56    287.59 o 
  -1  16   3     1930.54     1890.04    189.29 o 
   0  16   3     2249.26     2383.78    195.62 o 
   1  16   3      248.12      196.32    168.29 o 
   2  16   3     2713.89     2557.98    189.02 o 
   3  16   3      321.88      202.70    252.69 o 
   4  16   3     1814.09     2022.43    323.98 o 
   5  16   3        0.75      -14.63    282.30 o 
   6  16   3      925.94     1264.79    284.44 o 
  -5  17   3       24.79       -4.09    274.67 o 
  -4  17   3     1066.31      950.23    298.87 o 
  -3  17   3      205.83      205.87    272.44 o 
  -2  17   3     1703.73     1413.42    283.51 o 
  -1  17   3      531.83      552.08    187.90 o 
   0  17   3      540.25      503.62    196.26 o 
   1  17   3      957.76      799.80    189.26 o 
   2  17   3      399.50      174.04    267.71 o 
   3  17   3      774.66      733.93    267.85 o 
   4  17   3      370.53      186.86    311.77 o 
   5  17   3      779.37      975.98    308.43 o 
  -3  18   3      573.43      516.38    330.96 o 
  -2  18   3     1512.10     1530.65    289.24 o 
  -1  18   3      360.53      157.45    294.11 o 
   0  18   3     1578.85     1520.51    204.44 o 
   1  18   3      194.96      148.77    192.27 o 
   2  18   3      998.05     1035.04    285.13 o 
   3  18   3      119.99       68.00    275.70 o 
 -12   0   4     1963.10     2405.24    297.06 o 
 -10   0   4     3227.59     3537.06    181.04 o 
  -8   0   4    22854.78    22945.19    343.61 o 
  -6   0   4    31088.24    31949.43    356.95 o 
  -4   0   4    52318.44    54032.98    292.03 o 
  -2   0   4    38861.87    39735.53    223.67 o 
   0   0   4   188158.41   191773.03    689.76 o 
   2   0   4    25490.21    24551.58    184.07 o 
   4   0   4     7646.07     7106.45    159.90 o 
   6   0   4    11641.58    11623.96    143.47 o 
   8   0   4     7025.18     8369.54    274.41 o 
  10   0   4     1106.54     1503.28    232.74 o 
  12   0   4      555.72      617.50    209.58 o 
 -13   1   4       25.17      126.38    285.64 o 
 -12   1   4      826.19      811.37    147.48 o 
 -11   1   4       26.54       82.77    102.29 o 
 -10   1   4     1434.77     1508.30    102.59 o 
  -9   1   4      170.39      183.85     90.71 o 
  -8   1   4     1946.18     2013.40     71.69 o 
  -7   1   4      106.47      131.74     39.97 o 
  -6   1   4     3667.30     4128.09    120.94 o 
  -5   1   4      398.54      495.22     33.71 o 
  -4   1   4      698.91      772.46     22.54 o 
  -3   1   4      758.09      827.90     26.54 o 
  -2   1   4      710.44      915.05     65.44 o 
  -1   1   4     7269.65     8024.52    154.98 o 
   0   1   4       99.69      212.42     24.24 o 
   1   1   4     8281.34     9004.62     73.99 o 
   2   1   4     4284.79     4456.74     74.52 o 
   3   1   4        3.07       32.92     55.12 o 
   4   1   4     3587.23     3364.27     70.97 o 
   5   1   4      922.34     1003.58     71.95 o 
   6   1   4    10289.94    10113.01    137.17 o 
   7   1   4        3.77       73.31     86.74 o 
   8   1   4     5063.79     4960.72    128.25 o 
   9   1   4        6.01      163.98     98.04 o 
  10   1   4     3712.61     3554.55    170.87 o 
  11   1   4       42.82      133.70    140.36 o 
  12   1   4     1240.82     1568.26    260.53 o 
 -12   2   4     2941.90     3013.55    157.84 o 
 -11   2   4      170.07      205.26    127.53 o 
 -10   2   4     4438.19     4449.01    153.63 o 
  -9   2   4      733.83      674.24     70.25 o 
  -8   2   4    10296.05    10628.54    101.29 o 
  -7   2   4      257.26      304.85     37.08 o 
  -6   2   4    24432.27    23654.33    133.68 o 
  -5   2   4      940.06      965.96     26.21 o 
  -4   2   4    37473.55    38379.66    150.45 o 
  -3   2   4      284.98      324.69     46.21 o 
  -2   2   4    49526.31    50147.78    394.37 o 
  -1   2   4     1467.97     1785.35     88.02 o 
   0   2   4    57840.77    58715.52    160.93 o 
   1   2   4     1985.84     2355.31     48.67 o 
   2   2   4    35381.82    36102.13    408.22 o 
   3   2   4       14.18       40.86     29.14 o 
   4   2   4    27287.08    27017.76    259.91 o 
   5   2   4       47.50      116.53     83.04 o 
   6   2   4    13792.31    13253.90    315.03 o 
   7   2   4      456.97      460.19     92.43 o 
   8   2   4     3740.19     3809.16    117.83 o 
   9   2   4      120.13      170.99    102.97 o 
  10   2   4     1436.43     1319.46    140.79 o 
  11   2   4       12.92       15.44    149.58 o 
  12   2   4      118.52      135.48    250.01 o 
 -12   3   4     1046.38      903.23    156.56 o 
 -11   3   4      157.93       62.18    138.51 o 
 -10   3   4     2886.76     2853.16    144.82 o 
  -9   3   4      110.19      146.16     83.82 o 
  -8   3   4     2689.31     2642.78    155.80 o 
  -7   3   4     1895.20     1790.05    100.56 o 
  -6   3   4       42.70      133.18     73.62 o 
  -5   3   4     2273.12     2185.79     71.64 o 
  -4   3   4      379.45      405.23     39.42 o 
  -3   3   4     1630.43     1936.07     30.04 o 
  -2   3   4      112.26      178.84     27.60 o 
   0   3   4       75.49      188.60     64.27 o 
   1   3   4     1979.34     1908.11     78.16 o 
   2   3   4     4748.40     5171.45     41.29 o 
   3   3   4      248.41      251.35     31.58 o 
   4   3   4     8787.86     8391.19    129.41 o 
   5   3   4     2378.95     2305.72     48.52 o 
   6   3   4     5439.56     5141.18    180.47 o 
   7   3   4       86.53      156.20     91.33 o 
   8   3   4     4607.15     4556.86    180.16 o 
   9   3   4      838.85     1032.15    105.43 o 
  10   3   4     1502.05     1549.83    152.05 o 
  11   3   4      175.99      233.73    241.80 o 
  12   3   4     1634.20     1927.98    271.48 o 
 -12   4   4     1747.33     1943.44    158.34 o 
 -11   4   4       81.78       77.19    138.58 o 
 -10   4   4     4393.25     4359.04    152.56 o 
  -9   4   4      587.31      560.93    111.40 o 
  -8   4   4     4719.16     5135.33    508.91 o 
  -7   4   4      451.94      409.10     82.76 o 
  -6   4   4    20300.95    19826.66    328.65 o 
  -5   4   4      713.20      729.05     68.37 o 
  -4   4   4    34986.04    35431.77    293.50 o 
  -3   4   4     4493.26     5127.13    110.29 o 
  -2   4   4    28148.79    27053.40    504.68 o 
  -1   4   4     5381.76     5533.59    104.21 o 
   0   4   4    33895.20    34657.00    802.56 o 
   1   4   4      789.05      797.57     26.23 o 
   2   4   4    33381.43    33107.01    154.14 o 
   3   4   4      539.53      759.15     77.84 o 
   4   4   4    24771.62    25406.97    213.02 o 
   5   4   4       39.63       67.73     36.96 o 
   6   4   4     9436.22     9094.70    136.88 o 
   7   4   4      920.28      915.32     98.93 o 
   8   4   4     3692.86     3822.37    144.95 o 
   9   4   4      213.22      233.36     97.16 o 
  10   4   4      763.73     2349.58   1100.03 o 
  11   4   4       72.24       18.47    245.75 o 
 -12   5   4     1566.49     1773.59    161.61 o 
 -11   5   4      387.16      360.77    121.95 o 
 -10   5   4     1522.27     3360.35   1648.68 o 
  -9   5   4      886.11      822.84    124.70 o 
  -8   5   4     4821.17     4801.82    119.22 o 
  -7   5   4     1031.72     1034.10     88.86 o 
  -6   5   4     2055.54     1917.03     90.07 o 
  -5   5   4     4657.36     4444.52    112.32 o 
  -4   5   4      616.66      706.95     68.40 o 
  -3   5   4     9063.17     9419.16     65.65 o 
  -2   5   4     2440.04     3270.35    329.55 o 
  -1   5   4     4930.07     5042.38     82.03 o 
   0   5   4     1827.29     2007.96    126.06 o 
   1   5   4     6420.04     6601.46     85.30 o 
   2   5   4     3334.98     3385.66     70.19 o 
   3   5   4     3448.12     3454.74     70.02 o 
   4   5   4     4284.64     4276.96     59.12 o 
   5   5   4     1872.15     1912.96     48.25 o 
   6   5   4     5531.35     5612.10     62.62 o 
   7   5   4      735.81      720.35     82.57 o 
   8   5   4     4215.93     6159.26   2069.48 o 
   9   5   4        9.82      -31.25    136.79 o 
  10   5   4     2319.48     2396.15    164.03 o 
  11   5   4       27.62       58.35    233.73 o 
 -12   6   4     1424.13     1513.01    154.49 o 
 -11   6   4       65.34       28.57    220.48 o 
 -10   6   4     2404.20     2614.66    148.62 o 
  -9   6   4       13.09      -63.66     99.82 o 
  -8   6   4     7040.56     7078.54    133.18 o 
  -7   6   4      103.90      238.69     89.87 o 
  -6   6   4    13965.61    13829.18    251.27 o 
  -5   6   4       44.58       90.79     77.49 o 
  -4   6   4    18972.41    17645.10    158.78 o 
  -3   6   4       89.01       90.90     48.70 o 
  -2   6   4    37606.43    37815.11    180.63 o 
  -1   6   4       18.56       29.94     59.90 o 
   0   6   4    31458.22    31469.23    484.72 o 
   1   6   4    10058.44    10513.25    123.94 o 
   2   6   4    36359.83    38655.58    304.05 o 
   3   6   4       44.63      115.69     57.88 o 
   4   6   4    11312.36    10797.04     84.81 o 
   5   6   4     1306.05     1240.57     45.51 o 
   6   6   4     7064.86     7264.28     98.40 o 
   7   6   4       43.71      -10.36     68.31 o 
   8   6   4      983.24     1031.74    110.38 o 
   9   6   4      187.67      234.48    178.89 o 
  10   6   4      631.98      596.76    157.48 o 
  11   6   4      245.50      255.67    215.73 o 
 -12   7   4      521.22      494.84    156.74 o 
 -11   7   4      160.86      199.61    222.52 o 
 -10   7   4     1420.88     1350.73    121.88 o 
  -9   7   4     1055.73     1041.62    160.01 o 
  -8   7   4     1465.09     1630.12    103.37 o 
  -7   7   4     1552.83     1547.49    104.76 o 
  -6   7   4      783.39      901.69     95.16 o 
  -5   7   4     5721.79     5557.84    111.33 o 
  -4   7   4       10.57       26.04    109.48 o 
  -3   7   4     8055.86     7344.44    279.94 o 
  -2   7   4       89.40      150.05    126.51 o 
  -1   7   4     8429.11     8179.16    151.40 o 
   0   7   4       74.59       98.18     79.50 o 
   1   7   4     1432.31     1170.28     89.10 o 
   2   7   4     1900.09     2058.81     95.00 o 
   3   7   4     3051.19     2768.52    156.27 o 
   4   7   4     5864.77     5632.06    189.59 o 
   5   7   4     1492.90     1568.38    258.90 o 
   6   7   4     3009.66     3218.75     88.08 o 
   7   7   4     1350.37     1425.59     82.47 o 
   8   7   4     3664.81     3323.39    209.10 o 
   9   7   4      165.84      171.97    190.50 o 
  10   7   4     2057.42     2160.42    222.27 o 
  11   7   4       76.55      138.63    309.81 o 
 -11   8   4      167.75       21.49    151.89 o 
 -10   8   4     2719.44     2847.21    140.08 o 
  -9   8   4       20.20       34.05    113.28 o 
  -8   8   4     4197.19     4396.52    169.82 o 
  -7   8   4        7.04      -55.78    100.15 o 
  -6   8   4     9036.70     9246.74    143.80 o 
  -5   8   4      229.06      287.58    127.97 o 
  -4   8   4    14004.72    13372.33    196.08 o 
  -3   8   4      120.76      202.05     72.57 o 
  -2   8   4    23332.03    21798.50    380.36 o 
  -1   8   4     3359.93     3629.99    105.18 o 
   0   8   4    26095.95    25278.20    219.77 o 
   1   8   4      340.87      366.95     95.22 o 
   2   8   4    15759.58    15572.13    493.83 o 
   3   8   4     1979.32     1916.14    108.23 o 
   4   8   4     6926.87     6913.57    287.89 o 
   5   8   4       19.36      154.92    181.20 o 
   6   8   4     2221.67     2197.35     87.60 o 
   7   8   4      587.22      483.78    206.11 o 
   8   8   4     2864.33     2792.58    229.24 o 
   9   8   4      863.40      728.25    207.87 o 
  10   8   4      779.49      691.44    226.17 o 
 -11   9   4      214.38      218.60    119.09 o 
 -10   9   4      853.35      864.27    125.71 o 
  -9   9   4     1099.06     1053.79    125.04 o 
  -8   9   4     1065.78      973.99    117.60 o 
  -7   9   4     3431.50     3355.33    126.93 o 
  -6   9   4      175.52      297.50    136.85 o 
  -5   9   4     6817.83     6070.64    232.19 o 
  -4   9   4        6.15       72.41     87.26 o 
  -3   9   4     6088.32     5812.19    171.32 o 
  -2   9   4     1343.02     1583.40     98.81 o 
  -1   9   4     9515.10     8926.59    153.54 o 
   0   9   4      149.33      154.52     96.47 o 
   1   9   4     5137.73     4777.41    131.65 o 
   2   9   4     3971.38     3698.63    125.02 o 
   3   9   4     2250.30     2282.22    123.77 o 
   4   9   4      960.83      823.26    110.47 o 
   5   9   4     1694.93     1848.85    164.23 o 
   6   9   4     2500.32     2867.82    145.20 o 
   7   9   4      611.74      573.23    214.98 o 
   8   9   4     2336.97     2519.64    221.61 o 
   9   9   4      461.90      500.48    218.42 o 
  10   9   4      990.70     1795.87    243.96 o 
 -11  10   4       34.31       -0.60    171.08 o 
 -10  10   4     1515.37     1561.55    195.87 o 
  -9  10   4      465.73      333.24    122.90 o 
  -8  10   4     4080.83     4006.38    135.97 o 
  -7  10   4      482.93      432.92    151.66 o 
  -6  10   4     6664.49     6733.83    185.90 o 
  -5  10   4      102.13       37.34    191.62 o 
  -4  10   4    12341.16    11808.89    143.93 o 
  -3  10   4      427.20      379.92    122.16 o 
  -2  10   4    12449.97    12305.83    311.34 o 
  -1  10   4     1130.03     2049.92    644.62 o 
   0  10   4    17223.01    16707.24    743.83 o 
   1  10   4     1586.35     1586.34    120.88 o 
   2  10   4     8643.51     8136.45    163.55 o 
   3  10   4      660.51      715.29    121.03 o 
   4  10   4     4956.99     4934.35    151.55 o 
   5  10   4     2356.64     2203.53    131.21 o 
   6  10   4     3768.52     3885.33    229.63 o 
   7  10   4     1017.23     1188.51    243.33 o 
   8  10   4     1220.27     1315.42    225.06 o 
   9  10   4      373.24      279.84    232.69 o 
  10  10   4      319.36       92.56    253.81 o 
 -10  11   4      383.58      299.06    142.04 o 
  -9  11   4     1021.18     1273.53    183.69 o 
  -8  11   4      786.44      806.70    158.67 o 
  -7  11   4     3033.53     3197.69    189.72 o 
  -6  11   4      438.73      355.60    153.80 o 
  -5  11   4     2899.30     3054.08    255.05 o 
  -4  11   4      528.05      357.88    220.78 o 
  -3  11   4     5605.22     5429.11    143.93 o 
  -2  11   4      104.17       10.86    109.59 o 
  -1  11   4     6765.07     6004.13    155.26 o 
   0  11   4      467.40      460.93    119.38 o 
   1  11   4     8701.99     8059.93    170.74 o 
   2  11   4     1542.59     1485.35    127.44 o 
   3  11   4     1529.73     1499.42    135.87 o 
   4  11   4     4703.59     4510.62    157.14 o 
   5  11   4     1582.10     1522.64    224.65 o 
   6  11   4     1154.11      985.64    244.32 o 
   7  11   4     1189.17     1331.93    250.08 o 
   8  11   4      926.87     1014.60    258.55 o 
   9  11   4      363.62      509.15    230.70 o 
 -10  12   4     1133.91     1312.82    190.11 o 
  -9  12   4      272.37      418.04    193.77 o 
  -8  12   4     1574.21     1563.74    184.14 o 
  -7  12   4      490.34      475.62    178.09 o 
  -6  12   4     4933.39     4880.69    189.59 o 
  -5  12   4       17.07      -39.60    243.33 o 
  -4  12   4     3294.12     3431.10    268.62 o 
  -3  12   4      327.95      224.56    114.90 o 
  -2  12   4     9486.50     9187.36    195.93 o 
  -1  12   4     1010.14      995.79    137.63 o 
   0  12   4    10423.70     9898.65    324.59 o 
   1  12   4      661.54      610.42    134.61 o 
   2  12   4     6256.79     5770.51    184.63 o 
   3  12   4      910.21      833.30    139.27 o 
   4  12   4     3556.09     3205.08    146.84 o 
   5  12   4      538.69      433.64    216.01 o 
   6  12   4     2139.03     1997.50    238.90 o 
   7  12   4     1099.06     1399.91    279.68 o 
   8  12   4      500.64      664.22    258.44 o 
   9  12   4      293.46      701.93    283.55 o 
  -9  13   4      860.52      843.44    186.34 o 
  -8  13   4      362.44      374.90    186.16 o 
  -7  13   4     2902.26     2690.52    268.30 o 
  -6  13   4      459.84      589.90    161.89 o 
  -5  13   4     3837.49     3750.05    264.78 o 
  -4  13   4      113.78       24.82    217.78 o 
  -3  13   4     4894.42     4740.33    150.57 o 
  -2  13   4       70.45       73.56    134.69 o 
  -1  13   4     4336.03     3962.07    160.23 o 
   0  13   4       94.87      152.53    142.59 o 
   1  13   4     3147.30     2880.25    160.93 o 
   2  13   4      566.22      714.21    145.68 o 
   3  13   4     4317.56     4023.29    175.40 o 
   4  13   4      699.42      592.72    228.06 o 
   5  13   4     2111.88     2012.35    246.22 o 
   6  13   4     1277.81     1081.32    241.04 o 
   7  13   4      821.69      885.87    259.76 o 
   8  13   4      626.91      825.00    296.30 o 
  -8  14   4     1072.17      886.62    196.24 o 
  -7  14   4      118.65       90.98    189.23 o 
  -6  14   4     2124.22     2236.63    208.60 o 
  -5  14   4        9.17      -87.49    265.82 o 
  -4  14   4     2859.43     2983.33    305.04 o 
  -3  14   4       41.90      -46.38    230.19 o 
  -2  14   4     3164.77     3286.68    168.99 o 
  -1  14   4      465.69      351.76    150.08 o 
   0  14   4     3551.24     3556.67    177.41 o 
   1  14   4     1477.22     1271.34    159.86 o 
   2  14   4     4522.40     4034.54    430.55 o 
   3  14   4      733.33      507.43    152.21 o 
   4  14   4     1858.45     1799.42    283.67 o 
   5  14   4      457.40      424.41    240.98 o 
   6  14   4      790.82      799.32    252.13 o 
   7  14   4      304.33      284.65    257.81 o 
  -7  15   4     1435.75     1560.40    230.11 o 
  -6  15   4      161.22      175.51    300.25 o 
  -5  15   4     3500.09     3811.88    325.29 o 
  -4  15   4        7.71     -146.48    253.87 o 
  -3  15   4     4547.65     4188.44    305.49 o 
  -2  15   4       94.54      -42.19    158.47 o 
  -1  15   4     6423.36     6284.87    221.83 o 
   0  15   4       67.06       58.64    156.86 o 
   1  15   4     3614.85     3389.26    300.03 o 
   2  15   4      198.58      148.79    165.53 o 
   3  15   4     2433.99     2363.01    295.82 o 
   4  15   4      403.65      573.87    280.24 o 
   5  15   4     1245.99     1434.86    310.15 o 
   6  15   4      567.35      183.96    284.94 o 
   7  15   4      666.15      717.56    313.96 o 
  -6  16   4      678.74      589.02    318.84 o 
  -5  16   4        1.61      -91.97    274.08 o 
  -4  16   4     1421.64     1566.06    300.45 o 
  -3  16   4        0.62     -139.45    295.89 o 
  -2  16   4     2233.08     2120.19    303.96 o 
  -1  16   4      246.02      223.89    167.53 o 
   0  16   4     3380.18     3329.69    307.49 o 
   1  16   4      403.81      208.18    171.12 o 
   2  16   4     1346.16     1255.50    179.47 o 
   3  16   4      583.61      487.04    258.65 o 
   4  16   4      538.95      658.96    298.00 o 
   5  16   4      205.79      136.81    283.89 o 
   6  16   4      338.73      399.49    327.30 o 
  -5  17   4     1926.61     1885.58    341.08 o 
  -4  17   4       68.87      -67.37    319.03 o 
  -3  17   4     2481.32     2524.51    337.65 o 
  -2  17   4       21.63      -99.21    299.40 o 
  -1  17   4     4218.70     4107.09    283.18 o 
   0  17   4       15.43       73.35    184.24 o 
   1  17   4     2557.66     2489.21    199.59 o 
   2  17   4      156.89      225.63    284.93 o 
   3  17   4     1487.33     1578.61    314.02 o 
   4  17   4      233.51      218.27    273.28 o 
  -3  18   4        0.37      -90.29    311.89 o 
  -2  18   4      413.16      318.74    319.23 o 
  -1  18   4       39.00      -44.59    282.80 o 
   0  18   4     1260.21     1347.27    195.76 o 
   1  18   4      405.81      294.83    193.15 o 
   2  18   4      334.52      131.34    306.57 o 
 -13   0   5        9.62       -4.49    297.17 o 
 -11   0   5     1299.70     1253.36    169.49 o 
  -9   0   5      986.53     1056.01    134.28 o 
  -7   0   5     2855.30     2774.05     98.77 o 
  -5   0   5    13681.23    14030.49     97.75 o 
  -3   0   5    47917.64    50328.20    527.18 o 
  -1   0   5   214234.16   223609.03   5157.84 o 
   1   0   5    20028.32    17098.52    139.68 o 
   3   0   5    37873.21    36739.86    264.88 o 
   5   0   5    17868.83    20097.96    266.72 o 
   7   0   5    15190.78    14651.07    281.22 o 
   9   0   5     8748.05     9107.22    273.62 o 
  11   0   5     2621.46     2538.64    214.25 o 
 -13   1   5     2645.11     2976.96    231.84 o 
 -12   1   5        0.19       83.29    249.14 o 
 -11   1   5     4319.08     4778.55    139.47 o 
 -10   1   5        0.30       -3.13     87.75 o 
  -9   1   5     5975.18     6149.55    111.69 o 
  -8   1   5      963.52     1091.08     61.73 o 
  -7   1   5    10798.61    10961.04    138.27 o 
  -6   1   5       69.16      143.65     32.49 o 
  -5   1   5    23098.36    23658.34    253.01 o 
  -4   1   5        6.54       79.67     20.02 o 
  -3   1   5    18617.42    18584.23    128.06 o 
  -2   1   5      969.87     1185.14     45.22 o 
  -1   1   5    18988.24    18877.82    183.46 o 
   0   1   5    13450.05    15599.91    325.84 o 
   1   1   5     2301.77     2169.13     50.23 o 
   2   1   5     1176.07     1184.92     75.64 o 
   3   1   5     1240.98     1216.47     55.56 o 
   4   1   5      456.73      520.39     74.72 o 
   5   1   5      177.44      346.21     75.16 o 
   6   1   5       41.68      224.85    113.04 o 
   7   1   5      722.38      804.60     95.47 o 
   8   1   5        5.18      -13.53    136.78 o 
   9   1   5      518.09      465.79    231.19 o 
  10   1   5       53.01      152.39    157.64 o 
  11   1   5      295.83      251.16    168.70 o 
 -12   2   5       35.77      118.37    226.27 o 
 -11   2   5      395.48      441.38    123.14 o 
 -10   2   5      151.48       71.95    117.65 o 
  -9   2   5     2907.85     2779.18    126.56 o 
  -8   2   5      195.62      208.12     73.66 o 
  -7   2   5     6348.68     6363.65     99.38 o 
  -6   2   5      335.70      349.49     30.44 o 
  -5   2   5    12665.14    12225.38    118.72 o 
  -4   2   5       82.78      154.73     47.21 o 
  -3   2   5    28971.14    28947.00    141.87 o 
  -2   2   5     1806.50     1827.15     73.72 o 
  -1   2   5    17487.72    15894.26    232.52 o 
   0   2   5       46.48      161.10     42.18 o 
   1   2   5    67529.38    72452.78    844.88 o 
   2   2   5      183.75      240.98     44.20 o 
   3   2   5    31985.54    31348.45    236.84 o 
   4   2   5     1214.23     1191.23     80.12 o 
   5   2   5    28789.84    27085.22    163.97 o 
   6   2   5      120.34      259.81     86.96 o 
   7   2   5    15180.66    14124.83    233.64 o 
   8   2   5      207.53      337.82    102.69 o 
   9   2   5     5461.36     5007.69    164.76 o 
  10   2   5        9.37       34.22    157.51 o 
  11   2   5     2024.91     1996.91    159.35 o 
 -12   3   5      209.61      371.07    260.29 o 
 -11   3   5     3619.78     3807.98    157.53 o 
 -10   3   5      223.31      292.94    118.05 o 
  -9   3   5     3178.74     3299.89     98.62 o 
  -8   3   5      242.73      179.72     97.42 o 
  -7   3   5    16105.55    15198.34    431.50 o 
  -6   3   5     1924.98     2131.89     90.62 o 
  -5   3   5    17328.54    16910.32     86.43 o 
  -4   3   5     3935.62     3913.92     37.83 o 
  -3   3   5    30463.98    29912.78    296.22 o 
  -2   3   5     2792.22     2701.47     47.43 o 
  -1   3   5     6704.75     6493.75     87.50 o 
   0   3   5     4212.38     4697.07     81.87 o 
   1   3   5     9285.43     8948.08    141.57 o 
   2   3   5      166.54      254.80     36.93 o 
   3   3   5      501.38      430.40     34.74 o 
   4   3   5      227.40      269.56     36.93 o 
   5   3   5       19.71       40.73     38.82 o 
   6   3   5     1213.95     1291.83    185.90 o 
   7   3   5      124.98      131.00    114.72 o 
   8   3   5        8.32       31.18    123.68 o 
   9   3   5      667.76      643.74    137.82 o 
  10   3   5      615.62     1744.55    744.03 o 
  11   3   5      519.26     1373.99    264.98 o 
 -12   4   5       46.39        4.88    224.26 o 
 -11   4   5      443.80      482.59    138.74 o 
 -10   4   5      170.97      161.75    116.33 o 
  -9   4   5     1321.52     1231.61    117.44 o 
  -8   4   5     1476.34     1263.85    111.36 o 
  -7   4   5     3438.94     3305.97     99.73 o 
  -6   4   5      756.42      710.26     80.01 o 
  -5   4   5    20861.57    20618.94    137.11 o 
  -4   4   5     4354.52     4519.48     68.27 o 
  -3   4   5    23241.80    22910.16    142.69 o 
  -2   4   5      421.64      424.40     43.33 o 
  -1   4   5    29280.36    31365.24    142.42 o 
   0   4   5       27.03       63.52     47.11 o 
   1   4   5    20603.01    20590.30    340.48 o 
   2   4   5       12.00       52.40     49.63 o 
   3   4   5    41142.25    42071.07    406.49 o 
   4   4   5       20.15      100.79     34.02 o 
   5   4   5    22396.93    22191.40    296.31 o 
   6   4   5        2.51       63.35     40.15 o 
   7   4   5    10206.44    15139.55   4029.67 o 
   8   4   5       16.77       69.08     94.57 o 
   9   4   5     2928.91     2981.92    148.26 o 
  10   4   5        3.10       -5.38    145.61 o 
  11   4   5     1453.65     1809.81    272.14 o 
 -12   5   5       47.42     -116.23    254.29 o 
 -11   5   5     3555.51     3614.59    149.78 o 
 -10   5   5      183.51       82.19    124.45 o 
  -9   5   5     5973.49     5824.65    200.55 o 
  -8   5   5       37.90      120.93     96.35 o 
  -7   5   5    10696.65    10404.12    136.52 o 
  -6   5   5     1593.38     1565.50     88.82 o 
  -5   5   5    27067.23    25660.20    359.64 o 
  -4   5   5     1177.80     1276.62     38.97 o 
  -3   5   5    21860.99    21855.15    100.25 o 
  -2   5   5     2426.25     2536.07     66.68 o 
  -1   5   5     8000.53     7895.62    230.56 o 
   0   5   5     1515.27     1381.89     59.35 o 
   1   5   5     5079.50     5039.36     47.00 o 
   2   5   5     9383.02     9667.14    104.05 o 
   3   5   5      482.20      561.33     38.62 o 
   4   5   5     1452.00     1379.88     48.65 o 
   5   5   5       56.98     2414.60   1329.73 o 
   6   5   5      476.84      489.95     42.61 o 
   7   5   5       52.59      108.31     87.36 o 
   8   5   5     2386.65     2562.01    202.40 o 
   9   5   5      468.97      481.53    179.98 o 
  10   5   5       53.86       -9.41    150.20 o 
  11   5   5      288.15      323.77    255.79 o 
 -12   6   5      200.29      237.23    243.69 o 
 -11   6   5      186.03      171.58    208.27 o 
 -10   6   5      865.92      637.38    137.97 o 
  -9   6   5     1370.91     1457.21    108.32 o 
  -8   6   5      144.26      216.91     97.77 o 
  -7   6   5     3826.70     3720.26    112.71 o 
  -6   6   5     3578.92     3538.97    105.15 o 
  -5   6   5     8283.10     7868.45    120.57 o 
  -4   6   5       46.01       23.67     35.74 o 
  -3   6   5    27028.21    26699.36    662.39 o 
  -2   6   5     4785.51     4842.19    218.44 o 
  -1   6   5    11997.97    11994.75    150.68 o 
   0   6   5       46.40       49.77     70.43 o 
   1   6   5    33804.84    35963.18    307.97 o 
   2   6   5      111.49       59.77     64.67 o 
   3   6   5    35019.78    35685.75    891.68 o 
   4   6   5       91.67      128.51     43.19 o 
   5   6   5    11877.11    11744.13    174.58 o 
   6   6   5      284.16      315.25    132.67 o 
   7   6   5     5406.25     5284.22    124.08 o 
   8   6   5       65.98       54.21    172.47 o 
   9   6   5     4001.34     4170.52    232.15 o 
  10   6   5        2.73       18.47    157.69 o 
  11   6   5     1026.55     1234.53    225.37 o 
 -12   7   5        3.33      170.32    219.49 o 
 -11   7   5     2562.53     2515.26    233.02 o 
 -10   7   5       61.72      191.57    145.63 o 
  -9   7   5     4549.56     4648.50    136.72 o 
  -8   7   5      335.18      357.01    102.89 o 
  -7   7   5     6401.50     6243.88    128.94 o 
  -6   7   5      559.42      490.64     97.03 o 
  -5   7   5    13749.08    13592.57    147.48 o 
  -4   7   5     1133.31     1080.17     60.81 o 
  -3   7   5    11805.85    11031.70    113.91 o 
  -2   7   5     4156.55     3953.20    222.59 o 
  -1   7   5     7912.15     7756.57    116.14 o 
   0   7   5     5947.71     6128.21    114.46 o 
   1   7   5     3954.19     3718.48    105.40 o 
   2   7   5      958.50     1246.40    139.63 o 
   3   7   5     2221.93     2129.77    165.22 o 
   4   7   5     4744.41     5078.28    190.90 o 
   5   7   5      281.66      224.69     69.81 o 
   6   7   5      543.56      561.81     69.05 o 
   7   7   5      747.84      594.39    194.76 o 
   8   7   5     1382.91     1135.81    194.17 o 
   9   7   5      379.88      411.57    207.05 o 
  10   7   5      512.43      616.35    151.11 o 
  11   7   5      124.01       71.59    169.63 o 
 -11   8   5      318.23      289.03    208.86 o 
 -10   8   5      756.11      699.98    127.56 o 
  -9   8   5      821.30     1089.33    122.06 o 
  -8   8   5     1040.37     1124.15    118.44 o 
  -7   8   5     1548.21     1477.73    108.99 o 
  -6   8   5     1171.82     1103.27    108.33 o 
  -5   8   5     5620.24     4941.81    157.19 o 
  -4   8   5     3488.22     3342.60    156.58 o 
  -3   8   5    12759.91    12379.94    227.67 o 
  -2   8   5     1345.71     1150.19     86.94 o 
  -1   8   5    15566.82    15359.13    187.36 o 
   0   8   5     3668.47     3785.85    315.52 o 
   1   8   5    17804.73    18117.03    464.59 o 
   2   8   5      353.61      377.07     98.83 o 
   3   8   5    10730.53    10928.40    409.53 o 
   4   8   5      156.91      122.54    175.89 o 
   5   8   5    10322.26    10239.70    261.46 o 
   6   8   5     1267.02     1147.79    121.74 o 
   7   8   5     5810.60     5660.64    240.49 o 
   8   8   5        4.37       21.47    210.09 o 
   9   8   5     2587.30     2275.31    228.14 o 
  10   8   5       57.17       -7.49    220.58 o 
 -11   9   5     2175.22     2011.26    132.51 o 
 -10   9   5       92.67       43.08    118.97 o 
  -9   9   5     4417.19     4252.02    154.14 o 
  -8   9   5      418.25      433.30    113.40 o 
  -7   9   5     2454.70     2544.68    128.40 o 
  -6   9   5      418.10      456.24    143.35 o 
  -5   9   5     8563.56     8019.73    276.59 o 
  -4   9   5     5592.77     5431.65    184.12 o 
  -3   9   5     7543.10     7490.59    595.83 o 
  -2   9   5     4829.46     4777.80    121.14 o 
  -1   9   5     7096.48     6914.31    136.21 o 
   0   9   5     5690.79     6057.88    289.49 o 
   1   9   5     2379.86     2257.79    119.87 o 
   2   9   5     6144.01     5919.13    158.47 o 
   3   9   5       57.02      213.12    174.32 o 
   4   9   5      381.15      338.93    107.51 o 
   5   9   5       15.71       89.87    104.37 o 
   6   9   5     1914.08     1812.09    133.29 o 
   7   9   5        0.80      564.44    225.41 o 
   8   9   5     1072.69      648.65    208.88 o 
   9   9   5       70.40      145.09    239.20 o 
  10   9   5      536.06      398.60    256.47 o 
 -11  10   5       58.09      143.57    137.07 o 
 -10  10   5      789.54      735.24    138.51 o 
  -9  10   5      458.77      422.30    127.10 o 
  -8  10   5     1785.66     1838.11    131.39 o 
  -7  10   5     1712.71     1718.92    164.89 o 
  -6  10   5     2464.85     2367.55    160.12 o 
  -5  10   5     3094.88     2950.70    176.37 o 
  -4  10   5     2426.41     2549.10    130.14 o 
  -3  10   5     9032.64     8566.49    154.57 o 
  -2  10   5     2674.53     2502.73    117.01 o 
  -1  10   5     9670.53     9465.91    296.06 o 
   0  10   5     2093.48     1823.58    121.13 o 
   1  10   5    12036.55    11905.78    182.31 o 
   2  10   5     2780.57     2487.18    145.23 o 
   3  10   5     8361.32     8215.31    173.44 o 
   4  10   5      470.91      481.02    162.85 o 
   5  10   5     7661.45     7918.54    469.09 o 
   6  10   5      471.73      628.71    216.83 o 
   7  10   5     3178.26     3285.91    266.58 o 
   8  10   5        2.91     -135.76    210.46 o 
   9  10   5     2190.16     2002.81    274.45 o 
  10  10   5       10.72     -155.77    259.70 o 
 -10  11   5      183.49      275.67    141.38 o 
  -9  11   5     1640.65     1510.93    184.06 o 
  -8  11   5      699.71      785.54    176.55 o 
  -7  11   5     4564.81     4587.94    202.24 o 
  -6  11   5     1055.98      894.84    165.81 o 
  -5  11   5     3787.37     3357.00    250.87 o 
  -4  11   5     2150.17     1896.81    245.13 o 
  -3  11   5     5326.98     5001.27    263.06 o 
  -2  11   5     5836.49     6082.01    154.70 o 
  -1  11   5     3823.74     3536.27    145.80 o 
   0  11   5     4061.48     3846.09    197.67 o 
   1  11   5      640.93      625.07    125.34 o 
   2  11   5     2205.56     3258.73    869.51 o 
   3  11   5      332.75      185.66    126.83 o 
   4  11   5     1824.75     2101.56    282.84 o 
   5  11   5        9.47      -57.49    230.54 o 
   6  11   5     1963.79     3277.90    278.14 o 
   7  11   5      205.79      374.78    244.63 o 
   8  11   5     1219.54     1427.63    236.72 o 
   9  11   5       88.60     -241.63    262.98 o 
 -10  12   5      609.13      668.17    166.17 o 
  -9  12   5      375.73      299.56    166.36 o 
  -8  12   5     1869.03     1852.99    188.13 o 
  -7  12   5     1007.11     1164.43    181.92 o 
  -6  12   5     2115.41     1928.40    175.99 o 
  -5  12   5     3162.30     2856.86    272.75 o 
  -4  12   5     3482.25     3199.47    264.50 o 
  -3  12   5     3125.92     3031.27    154.47 o 
  -2  12   5      323.43      379.06    124.22 o 
  -1  12   5     4538.41     4296.24    266.92 o 
   0  12   5     5543.54     5369.08    196.85 o 
   1  12   5     8419.06     7926.10    181.79 o 
   2  12   5      155.95      211.71    133.98 o 
   3  12   5     6219.85     6114.16    169.69 o 
   4  12   5       61.37       64.66    137.11 o 
   5  12   5     3204.48     3090.37    247.57 o 
   6  12   5       14.40     -152.36    223.15 o 
   7  12   5     2097.53     1978.95    269.81 o 
   8  12   5        1.19      435.42    279.59 o 
   9  12   5      755.23      593.85    252.25 o 
  -9  13   5     1169.83     1064.86    201.81 o 
  -8  13   5      503.01      302.72    174.18 o 
  -7  13   5     2301.36     2088.88    263.45 o 
  -6  13   5     1981.12     1744.61    194.27 o 
  -5  13   5     2558.98     2215.30    259.85 o 
  -4  13   5     1930.83     1937.18    241.12 o 
  -3  13   5     1527.70     1498.55    129.63 o 
  -2  13   5     1991.13     2128.49    373.89 o 
  -1  13   5     1129.81     1180.34    141.67 o 
   0  13   5     2161.16     2195.84    223.70 o 
   1  13   5     1720.94     2026.34    253.73 o 
   2  13   5     3299.06     3037.92    162.26 o 
   3  13   5       73.92       28.53    139.20 o 
   4  13   5     3225.97     2930.09    273.50 o 
   5  13   5       19.59      -22.08    225.86 o 
   6  13   5     2326.15     2176.60    273.24 o 
   7  13   5        1.73      -98.01    243.67 o 
   8  13   5      691.60      818.27    264.81 o 
  -8  14   5      949.71      930.39    189.17 o 
  -7  14   5      660.39      557.80    187.07 o 
  -6  14   5     2328.90     2448.60    223.56 o 
  -5  14   5     1554.56     1658.32    292.79 o 
  -4  14   5     1403.39     1194.22    262.83 o 
  -3  14   5     1738.75     1660.87    255.13 o 
  -2  14   5     3136.64     2983.66    165.03 o 
  -1  14   5     3310.96     3317.96    261.52 o 
   0  14   5      269.90      132.97    152.01 o 
   1  14   5     1778.38     1739.03    169.82 o 
   2  14   5      204.02      122.87    149.70 o 
   3  14   5     3431.23     3385.90    403.07 o 
   4  14   5      108.64      -93.04    268.42 o 
   5  14   5     1943.70     1709.31    258.90 o 
   6  14   5       66.81       12.19    276.20 o 
   7  14   5      760.38     1399.21    299.85 o 
  -7  15   5     1122.23      968.94    209.45 o 
  -6  15   5      938.01      933.42    187.13 o 
  -5  15   5     1496.45     1313.99    290.64 o 
  -4  15   5     1898.52     1533.10    303.81 o 
  -3  15   5      595.66      598.97    253.48 o 
  -2  15   5     1224.96     1164.24    158.38 o 
  -1  15   5      719.20      873.87    183.11 o 
   0  15   5     3654.65     3540.59    187.82 o 
   1  15   5      425.02      331.32    167.71 o 
   2  15   5     4301.42     3928.62    198.45 o 
   3  15   5       78.62      -11.23    276.83 o 
   4  15   5     2884.65     2763.77    309.76 o 
   5  15   5        0.07      110.63    271.38 o 
   6  15   5      920.37      847.89    275.50 o 
  -6  16   5      607.51      533.37    233.51 o 
  -5  16   5      385.65      306.35    295.11 o 
  -4  16   5     1023.66      983.00    308.90 o 
  -3  16   5     1487.85     1276.66    268.28 o 
  -2  16   5     1032.32      702.94    258.90 o 
  -1  16   5     1116.07     1004.59    178.98 o 
   0  16   5     1045.92     1127.28    184.52 o 
   1  16   5     1700.26     1653.10    191.93 o 
   2  16   5      448.23      666.97    231.39 o 
   3  16   5     1180.86      812.70    263.29 o 
   4  16   5       25.29     -143.10    252.06 o 
   5  16   5      742.93      839.85    322.69 o 
  -5  17   5      509.88      449.57    331.13 o 
  -4  17   5     1259.65     1091.93    290.02 o 
  -3  17   5      471.02      247.13    269.05 o 
  -2  17   5     1895.85     2022.28    295.14 o 
  -1  17   5      163.53      272.01    190.16 o 
   0  17   5     2574.43     2650.52    198.06 o 
   1  17   5      214.35      200.51    180.94 o 
   2  17   5     2122.47     2261.55    313.12 o 
   3  17   5        1.82      -40.07    310.65 o 
   4  17   5     1221.57     1481.30    334.25 o 
  -3  18   5      296.68      312.71    285.41 o 
  -2  18   5      857.25      640.54    309.73 o 
  -1  18   5      369.58      510.28    298.12 o 
   0  18   5      872.16      784.28    201.41 o 
   1  18   5      641.59      627.32    198.36 o 
   2  18   5      307.09      196.51    315.60 o 
 -12   0   6      898.49      757.33    257.75 o 
 -10   0   6       45.91       70.81    121.23 o 
  -8   0   6     1537.35     1597.50     99.42 o 
  -6   0   6     2534.95     2589.62     64.22 o 
  -4   0   6      649.96      704.88     28.46 o 
  -2   0   6      181.66      169.91     38.70 o 
   0   0   6    52692.25    57732.06    208.89 o 
   2   0   6    12638.76    12969.25    155.78 o 
   4   0   6     4989.91     4669.38    159.02 o 
   6   0   6     7330.52     6710.93    220.11 o 
   8   0   6     5273.00     4931.19    246.94 o 
  10   0   6     6176.47     5739.39    290.37 o 
 -13   1   6       10.62       14.56    208.50 o 
 -12   1   6     3397.62     3293.46    275.66 o 
 -11   1   6       18.91       22.97    250.15 o 
 -10   1   6     7573.16     7601.70    123.30 o 
  -9   1   6      661.96      548.45     77.25 o 
  -8   1   6    22394.73    22864.68    124.77 o 
  -7   1   6       57.25      100.37     37.42 o 
  -6   1   6    22754.88    22097.36    264.24 o 
  -5   1   6     3202.16     3304.85     38.58 o 
  -4   1   6    35132.32    33735.13    124.43 o 
  -3   1   6      875.31      839.53     33.41 o 
  -2   1   6    48460.96    47941.37    202.41 o 
  -1   1   6    13702.75    16069.00    205.60 o 
   0   1   6    83614.18    84190.45    583.94 o 
   1   1   6       41.58       97.79     31.53 o 
   2   1   6    26466.49    24750.96    244.23 o 
   3   1   6       68.55      116.72     68.31 o 
   4   1   6    12488.30    12665.14    386.01 o 
   5   1   6        2.42       -1.80     27.70 o 
   6   1   6     6156.45     6078.46    155.03 o 
   7   1   6      237.40      143.46    131.18 o 
   8   1   6     2274.41     2147.20    152.87 o 
   9   1   6        6.51      236.68    383.90 o 
  10   1   6     1081.90     1103.41    144.43 o 
  11   1   6       96.56     1077.04    775.89 o 
 -12   2   6      444.06      447.06    244.99 o 
 -11   2   6      210.01      196.31    226.98 o 
 -10   2   6     1489.64     1381.75    123.19 o 
  -9   2   6      317.38      290.89    103.73 o 
  -8   2   6       47.00      107.49     67.49 o 
  -7   2   6      111.75      189.29     38.04 o 
  -6   2   6      111.10      106.39     34.75 o 
  -5   2   6       67.04       79.45     27.73 o 
  -4   2   6      511.77      512.20     33.12 o 
  -3   2   6      521.95      583.87     36.14 o 
  -2   2   6     3530.74     3859.29     65.35 o 
   0   2   6      340.52      319.55     20.17 o 
   1   2   6      146.25      128.05     49.19 o 
   2   2   6     7660.25     7403.61    231.92 o 
   3   2   6      335.61      476.00     73.73 o 
   4   2   6    10914.58    11465.20    166.38 o 
   5   2   6      616.04      857.25     99.55 o 
   6   2   6     9942.94     9749.00    276.46 o 
   7   2   6      126.21      296.24     99.91 o 
   8   2   6     4808.37     4615.50    127.31 o 
   9   2   6      310.97      331.82    144.03 o 
  10   2   6     3333.55     3110.06    213.38 o 
  11   2   6       38.06       27.09    219.09 o 
 -12   3   6     2974.10     3038.80    295.60 o 
 -11   3   6       38.40       -6.67    238.34 o 
 -10   3   6     8131.06     8000.61    165.26 o 
  -9   3   6      431.69      414.21     82.62 o 
  -8   3   6    13010.73    12934.61    288.02 o 
  -7   3   6        5.56      -10.65     97.51 o 
  -6   3   6    26266.52    25237.05    100.59 o 
  -5   3   6       98.69      142.90     19.12 o 
  -4   3   6    34657.44    33104.41    164.87 o 
  -3   3   6      207.01      229.66     43.22 o 
  -2   3   6    45934.26    44555.25    571.70 o 
  -1   3   6     1205.09     1485.83     89.38 o 
   0   3   6    25371.76    25823.47    246.21 o 
   1   3   6      821.55      667.43     52.62 o 
   2   3   6    20716.78    20773.60    135.14 o 
   3   3   6       36.29      509.73    232.40 o 
   4   3   6    20074.02    19392.91    196.91 o 
   5   3   6      280.34      375.89     65.06 o 
   6   3   6     7875.72     7681.47    111.22 o 
   7   3   6      264.67      553.17    318.81 o 
   8   3   6     4929.56     5901.80   1336.42 o 
   9   3   6      211.69     2391.67   1452.89 o 
  10   3   6      738.06      812.95    152.38 o 
  11   3   6      123.21      209.00    224.12 o 
 -12   4   6      993.41      940.22    237.31 o 
 -11   4   6      101.15       55.17    240.84 o 
 -10   4   6      737.24      805.63    119.09 o 
  -9   4   6      235.79      291.51    113.81 o 
  -8   4   6      172.13      128.22    105.36 o 
  -7   4   6     1248.57     1246.60     93.58 o 
  -6   4   6      474.01      470.45     29.45 o 
  -5   4   6      588.23      611.02     48.69 o 
  -4   4   6      365.44      384.93     66.21 o 
  -3   4   6     2998.73     3037.52     76.56 o 
  -2   4   6     3248.32     3376.85     92.00 o 
  -1   4   6     3174.86     3328.82     67.56 o 
   0   4   6    10486.00    10689.85    103.71 o 
   1   4   6      512.72      556.24     58.02 o 
   2   4   6    14026.29    15112.36    122.47 o 
   3   4   6       43.83       94.44     29.60 o 
   4   4   6     9210.36     9055.39     79.60 o 
   5   4   6      645.70      719.24     41.18 o 
   6   4   6     8625.92     8400.45    169.71 o 
   7   4   6       72.03      100.77    109.80 o 
   8   4   6     4705.29     4408.01    225.06 o 
   9   4   6      633.25      772.63    141.69 o 
  10   4   6     1570.84     1626.43    158.58 o 
  11   4   6       28.50      146.73    252.68 o 
 -12   5   6     1447.85     1747.94    277.33 o 
 -11   5   6       15.14      -17.23    209.02 o 
 -10   5   6     7244.82     6892.34    270.46 o 
  -9   5   6        7.24       25.37    116.95 o 
  -8   5   6    11855.53    11494.41    149.65 o 
  -7   5   6        1.55       14.39     93.30 o 
  -6   5   6    19611.28    18748.44     89.35 o 
  -5   5   6        0.39       65.01     78.96 o 
  -4   5   6    43888.16    42724.50    287.07 o 
  -3   5   6      213.80      190.40     68.31 o 
  -2   5   6    32903.50    31384.07    415.33 o 
  -1   5   6      105.23       90.54     53.48 o 
   0   5   6    24052.13    23854.92    148.45 o 
   1   5   6       56.00       63.32     29.54 o 
   3   5   6      161.98      228.02     64.05 o 
   4   5   6    11689.62    11807.69    187.10 o 
   5   5   6     2072.27     2065.43     57.95 o 
   6   5   6     7497.30     8270.68    217.04 o 
   7   5   6      365.40      385.29    182.74 o 
   8   5   6     1702.34     2372.48    205.56 o 
   9   5   6      123.78       61.20    133.61 o 
  10   5   6      590.91      714.53    222.03 o 
  11   5   6      179.83      -15.28    265.98 o 
 -12   6   6      820.97      895.92    238.02 o 
 -11   6   6      761.25      730.72    219.98 o 
 -10   6   6     1101.84      938.05    136.93 o 
  -9   6   6     1917.89     1733.55    110.58 o 
  -8   6   6      491.93      598.28    105.29 o 
  -7   6   6      533.12      542.27    101.80 o 
  -6   6   6      191.45      217.65     96.84 o 
  -5   6   6     4410.31     4074.10     42.66 o 
  -4   6   6      432.58      444.46     79.15 o 
  -3   6   6     4244.41     4018.53    134.37 o 
  -2   6   6     4593.60     4938.66     91.79 o 
  -1   6   6      948.37     1096.95     77.52 o 
   0   6   6     1569.58     1569.76    108.95 o 
   1   6   6      370.92      257.32     68.21 o 
   2   6   6     9027.37     9499.71    117.27 o 
   3   6   6      801.58      711.75     73.79 o 
   4   6   6    10720.09    11138.33     86.64 o 
   5   6   6     1396.46     1426.35     49.29 o 
   6   6   6     3568.59     3683.78    200.78 o 
   7   6   6     2563.31     2274.59    191.30 o 
   8   6   6     4461.73     4272.42    227.49 o 
   9   6   6       49.97     1892.68   1234.67 o 
  10   6   6     2227.73     2333.43    335.53 o 
  11   6   6       60.27      189.52    222.60 o 
 -12   7   6     1941.70     1819.96    267.60 o 
 -11   7   6       59.34      197.86    229.28 o 
 -10   7   6     5784.35     5650.84    149.86 o 
  -9   7   6      258.90      287.52    107.75 o 
  -8   7   6    10624.92    10296.12    151.94 o 
  -7   7   6       32.36       28.66     99.47 o 
  -6   7   6    12448.80    11803.13    257.69 o 
  -5   7   6       48.98      101.00     94.38 o 
  -4   7   6    22906.23    21341.91    260.38 o 
  -3   7   6      987.24     1034.90     74.43 o 
  -2   7   6    28013.72    27239.23    178.67 o 
  -1   7   6      734.74      704.36     81.69 o 
   0   7   6    22679.46    23364.78    213.80 o 
   2   7   6    18787.59    18588.25    487.72 o 
   3   7   6     1211.92     1218.81    115.01 o 
   4   7   6    11707.54    11450.85    369.47 o 
   5   7   6       46.91     1143.45    294.15 o 
   6   7   6     3911.13     3412.56    215.28 o 
   7   7   6      158.88       72.50    188.65 o 
   8   7   6     1589.04     1432.34    202.69 o 
   9   7   6      705.84      501.33    225.41 o 
  10   7   6      566.32      498.40    170.38 o 
 -11   8   6      533.35      479.82    242.70 o 
 -10   8   6      649.05      691.53    125.13 o 
  -9   8   6     2274.66     2121.87    128.54 o 
  -8   8   6      209.80      171.10    105.41 o 
  -7   8   6     1304.35     1236.09    110.41 o 
  -6   8   6        5.06      -24.28     99.63 o 
  -5   8   6     4540.34     4302.69    164.84 o 
  -4   8   6       42.87       76.95     60.12 o 
  -3   8   6     5544.35     5423.56    255.00 o 
  -2   8   6      770.86     1083.08    448.86 o 
  -1   8   6     2317.93     2095.84    150.44 o 
   0   8   6     4042.02     4044.97    118.31 o 
   1   8   6     2402.38     2409.22    112.52 o 
   2   8   6     2897.87     3300.82    397.09 o 
   3   8   6     4793.87     4762.97    193.00 o 
   4   8   6     2798.33     2805.36    200.34 o 
   5   8   6     1465.94     1290.59    182.75 o 
   6   8   6     3476.83     3359.25    211.02 o 
   7   8   6      929.15      882.67    195.44 o 
   8   8   6     3735.19     3778.36    252.11 o 
   9   8   6      493.09     1081.96    240.48 o 
  10   8   6     1840.66     1660.09    268.46 o 
 -11   9   6      115.94       72.53    124.40 o 
 -10   9   6     3899.41     3994.23    151.40 o 
  -9   9   6       26.58       85.70    125.79 o 
  -8   9   6     6858.08     7012.62    159.58 o 
  -7   9   6       64.78       48.23    110.90 o 
  -6   9   6    10717.42    12604.82    467.69 o 
  -5   9   6      547.95      443.63    138.89 o 
  -4   9   6    14471.08    13869.45    174.13 o 
  -3   9   6     2148.79     2161.04    295.57 o 
  -2   9   6    15782.34    15395.74    270.60 o 
  -1   9   6      193.81      222.31    100.47 o 
   0   9   6    15557.23    15782.14    183.66 o 
   1   9   6      663.02      785.85    123.31 o 
   2   9   6    12906.11    13351.55    212.00 o 
   3   9   6     2072.72     2341.24    129.02 o 
   4   9   6     3494.16     3743.79    133.27 o 
   5   9   6      525.78      552.38    204.57 o 
   6   9   6     1850.18     2004.31    227.60 o 
   7   9   6      505.33      522.95    228.62 o 
   8   9   6     1141.32     1027.42    220.06 o 
   9   9   6      199.23      126.96    244.09 o 
  10   9   6      404.52      490.60    240.90 o 
 -11  10   6     1201.67     1251.45    144.16 o 
 -10  10   6      203.04      235.37    125.04 o 
  -9  10   6     1503.43     1541.34    141.52 o 
  -8  10   6      266.48      333.40    130.36 o 
  -7  10   6     3649.48     3326.82    177.95 o 
  -6  10   6       11.96      -12.86    159.74 o 
  -5  10   6     2353.49     2304.29    173.81 o 
  -4  10   6        1.68      -69.45     83.83 o 
  -3  10   6     3895.83     3655.69    250.63 o 
  -2  10   6      156.38      265.04    104.80 o 
  -1  10   6     5858.30     5467.68    148.03 o 
   0  10   6     2383.23     2547.34    197.09 o 
   1  10   6     6474.54     6698.88    289.27 o 
   2  10   6     2712.64     2833.89    141.75 o 
   3  10   6     1991.35     2341.37    343.56 o 
   4  10   6     3985.43     4106.21    148.41 o 
   5  10   6     1685.58     2696.64    644.78 o 
   6  10   6     2741.29     2691.83    248.22 o 
   7  10   6     1807.96     1521.55    255.72 o 
   8  10   6     1836.94     1833.80    257.89 o 
   9  10   6      366.51      259.30    250.21 o 
 -10  11   6     2066.50     1899.22    182.89 o 
  -9  11   6       31.62      -14.42    169.73 o 
  -8  11   6     5129.32     4980.18    204.77 o 
  -7  11   6      120.31       10.41    164.76 o 
  -6  11   6     8252.81     8061.08    224.58 o 
  -5  11   6      112.17      107.78    165.72 o 
  -4  11   6     5217.57     4531.53    272.98 o 
  -3  11   6      652.71      691.29    112.78 o 
  -2  11   6    13066.76    12370.69    456.17 o 
  -1  11   6     1388.30     1559.35    193.82 o 
   0  11   6     6250.03     6018.98    161.04 o 
   1  11   6       65.37    10838.36   6094.43 o 
   2  11   6     2773.68     2730.24    144.39 o 
   3  11   6      562.49      619.81    133.19 o 
   4  11   6     4322.39     4177.89    309.82 o 
   5  11   6     1666.35     2086.07    245.08 o 
   6  11   6     1273.18     1529.24    256.92 o 
   7  11   6     1064.03      945.48    260.67 o 
   8  11   6      627.50      591.83    242.14 o 
   9  11   6      406.83      366.39    270.11 o 
 -10  12   6      257.82       88.93    259.82 o 
  -9  12   6     1373.14     1297.91    199.01 o 
  -8  12   6       63.05       53.75    161.29 o 
  -7  12   6     3146.02     2929.81    189.21 o 
  -6  12   6      110.54       47.72    187.85 o 
  -5  12   6     3489.13     3164.90    259.60 o 
  -4  12   6       29.03      -60.26    241.87 o 
  -3  12   6     4243.41     4400.50    336.39 o 
  -2  12   6      799.22      857.22    250.89 o 
  -1  12   6     2262.23     2177.79    140.76 o 
   0  12   6     1632.27     1634.47    203.11 o 
   1  12   6     5186.39     4914.19    246.81 o 
   2  12   6     1594.95     1668.61    153.07 o 
   3  12   6     2680.36     2664.77    160.52 o 
   4  12   6     2371.94     2269.42    159.50 o 
   5  12   6     1813.91     1866.58    262.05 o 
   6  12   6     2249.33     2284.86    247.12 o 
   8  12   6      941.44      810.87    265.81 o 
  -9  13   6        4.31        5.58    203.36 o 
  -8  13   6     2470.41     2431.01    214.56 o 
  -7  13   6       43.54       48.50    162.00 o 
  -6  13   6     3874.01     3718.32    218.72 o 
  -5  13   6      231.46       76.19    271.73 o 
  -4  13   6     3415.20     2961.58    283.72 o 
  -3  13   6       21.70     -198.39    246.08 o 
  -2  13   6     2468.34     2728.85    152.55 o 
  -1  13   6       12.21        7.62    133.99 o 
   0  13   6     2564.70     2566.77    163.69 o 
   1  13   6      409.71      328.48    148.90 o 
   2  13   6     4035.06     4120.71    175.22 o 
   3  13   6      562.19      500.34    149.89 o 
   4  13   6     2283.24     2055.80    276.91 o 
   5  13   6     1655.93     1493.95    243.46 o 
   6  13   6      617.67      738.51    278.08 o 
   7  13   6      673.09     1051.26    286.53 o 
   8  13   6      191.19      103.47    285.26 o 
  -8  14   6      205.73       60.55    210.78 o 
  -7  14   6     2069.85     2030.79    204.92 o 
  -6  14   6        3.92       11.19    202.41 o 
  -5  14   6     3904.19     3720.60    297.62 o 
  -4  14   6       23.04      -31.54    262.87 o 
  -3  14   6     4469.33     3968.56    308.00 o 
  -2  14   6      367.73      244.33    138.49 o 
  -1  14   6     3491.52     3408.58    172.73 o 
   0  14   6      906.05     1078.91    478.12 o 
   1  14   6      595.38      573.71    154.99 o 
   2  14   6      591.07      764.75    264.32 o 
   3  14   6     3398.73     2917.82    179.89 o 
   4  14   6     1613.37     2135.06    293.34 o 
   5  14   6     1413.09     1441.54    271.86 o 
   6  14   6      881.13     1998.53    318.77 o 
   7  14   6      795.64      993.95    309.01 o 
  -7  15   6        2.99     -106.86    224.21 o 
  -6  15   6     1314.41     1499.99    201.10 o 
  -5  15   6       93.54      -31.17    274.56 o 
  -4  15   6     2199.86     2127.26    283.94 o 
  -3  15   6        3.93      252.44    286.84 o 
  -2  15   6     1410.95     1448.26    165.91 o 
  -1  15   6      431.32      475.04    193.89 o 
   0  15   6     2057.70     1905.51    176.20 o 
   1  15   6      160.41       74.85    162.22 o 
   2  15   6     1279.30     1239.91    293.82 o 
   3  15   6      952.09      792.18    285.92 o 
   4  15   6      479.44      537.21    298.88 o 
   5  15   6      832.92      733.86    263.49 o 
   6  15   6      469.63      374.30    318.93 o 
  -6  16   6       45.03     -117.49    216.21 o 
  -5  16   6     2180.08     2382.74    340.28 o 
  -4  16   6      206.35      212.97    262.09 o 
  -3  16   6     1647.95     1667.72    312.24 o 
  -2  16   6      665.64      322.16    292.96 o 
  -1  16   6     2605.74     2941.49    285.82 o 
   0  16   6       52.82      -73.35    173.43 o 
   1  16   6     2038.54     2201.76    197.06 o 
   2  16   6      450.63      355.84    232.64 o 
   3  16   6     2106.32     2393.66    296.28 o 
   4  16   6      413.69      498.11    276.46 o 
   5  16   6      944.96     1093.31    301.48 o 
  -5  17   6        0.42     -202.53    305.54 o 
  -4  17   6     1162.62     1324.07    296.21 o 
  -3  17   6      182.33      122.63    301.55 o 
  -2  17   6      860.67      764.85    287.95 o 
  -1  17   6      131.97      155.46    177.29 o 
   0  17   6      960.43      992.94    217.25 o 
   1  17   6      415.05      408.62    193.23 o 
   2  17   6      591.91      601.36    300.66 o 
   3  17   6      366.32      344.12    306.10 o 
  -2  18   6       73.06       80.13    282.31 o 
  -1  18   6     1194.55     1405.74    326.87 o 
   0  18   6       72.17      281.44    194.19 o 
   1  18   6     1660.65     1645.44    204.88 o 
 -13   0   7     3358.69     3697.43    342.81 o 
 -11   0   7     8117.37     9755.87    346.05 o 
  -9   0   7     9404.83     9642.75    154.82 o 
  -7   0   7    15363.59    16327.11    196.78 o 
  -5   0   7     6439.49     6013.16     76.01 o 
  -3   0   7    28774.51    28696.36    311.76 o 
  -1   0   7    10571.69    10453.30    114.88 o 
   1   0   7      269.70      361.58    169.97 o 
   3   0   7     1409.59     1453.01    120.61 o 
   5   0   7       98.46      147.43    150.72 o 
   7   0   7      443.59      397.11    200.03 o 
   9   0   7       12.12       98.11    210.23 o 
  11   0   7      454.71      246.51    222.31 o 
 -13   1   7      132.23      215.04    197.85 o 
 -12   1   7      110.79      133.40    186.10 o 
 -11   1   7     1522.32     1581.89    243.80 o 
 -10   1   7       47.54      107.52    221.34 o 
  -9   1   7     2956.10     3079.32     88.21 o 
  -8   1   7     1107.37     1201.72     58.33 o 
  -7   1   7     9982.89    10071.83    147.29 o 
  -6   1   7      323.24      307.26     28.66 o 
  -5   1   7    15570.24    15563.68    154.28 o 
  -4   1   7       61.77       39.47     35.72 o 
  -3   1   7    23916.29    23211.35    162.39 o 
  -2   1   7      946.97     1018.73     36.70 o 
  -1   1   7    76519.08    77054.20    267.14 o 
   0   1   7      545.67      681.24     34.24 o 
   1   1   7    36798.40    35128.93    292.10 o 
   2   1   7       57.94      105.29     22.65 o 
   3   1   7    24532.83    26904.73   3871.36 o 
   4   1   7     4578.00     4863.12    119.90 o 
   5   1   7    18978.28    18171.42    192.97 o 
   6   1   7      300.65      326.26    122.45 o 
   7   1   7    10135.74     9806.44    189.39 o 
   8   1   7        4.61     1040.37    925.00 o 
   9   1   7     4816.26     4739.36    180.23 o 
  10   1   7       55.84      116.06    167.90 o 
  11   1   7     2172.18     2269.42    169.56 o 
 -12   2   7      100.57       24.44    266.97 o 
 -11   2   7     5394.72     5619.94    307.58 o 
 -10   2   7      196.22      237.09    213.52 o 
  -9   2   7     8723.73     8602.24    153.07 o 
  -8   2   7       34.48      146.18     69.70 o 
  -7   2   7    14520.89    13771.02    388.91 o 
  -6   2   7     1167.38     1207.83     38.24 o 
  -5   2   7     9798.51     9686.95     93.18 o 
  -4   2   7       16.92      179.17    130.26 o 
  -3   2   7     6625.94     6127.17    190.39 o 
  -2   2   7      408.77      602.59     46.51 o 
  -1   2   7    14240.64    14271.94    209.74 o 
   0   2   7      206.60      341.44     49.04 o 
   1   2   7     2189.08     2005.11     53.91 o 
   2   2   7       13.81       20.70     57.31 o 
   3   2   7      588.13      598.57     79.57 o 
   4   2   7      833.49     1091.97     92.31 o 
   5   2   7       57.29      250.83     85.03 o 
   6   2   7       76.68       47.99     94.05 o 
   7   2   7        8.20       88.42    101.23 o 
   8   2   7      253.09       99.60    148.91 o 
   9   2   7      119.58      139.01    141.75 o 
  10   2   7      467.34      557.37    165.45 o 
  11   2   7      329.42      340.87    200.26 o 
 -12   3   7      253.00      260.50    271.25 o 
 -11   3   7      683.28      725.32    226.42 o 
 -10   3   7      314.09      189.83    234.59 o 
  -9   3   7     4177.09     3969.40     98.28 o 
  -8   3   7      777.81      807.74    112.62 o 
  -7   3   7     9734.16     9651.76    153.65 o 
  -6   3   7      653.32      593.62     87.91 o 
  -5   3   7    24946.59    24697.90    124.14 o 
  -4   3   7     1005.67     1123.84     87.42 o 
  -3   3   7    19153.80    18650.77    119.34 o 
  -2   3   7      966.00     1088.28     80.32 o 
  -1   3   7    34587.96    34113.41    172.41 o 
   0   3   7     2291.56     2152.20    156.02 o 
   1   3   7    20578.09    19024.26    338.71 o 
   2   3   7      361.08      523.84     66.89 o 
   3   3   7    27437.31    26101.56    334.81 o 
   4   3   7      621.83      577.13     57.45 o 
   5   3   7    20004.71    19522.32    188.81 o 
   6   3   7       86.75      828.20    421.87 o 
   7   3   7    10619.66    10334.12    180.82 o 
   8   3   7      335.83      444.65    135.38 o 
   9   3   7     4082.97     4324.45    172.28 o 
  10   3   7       21.83      -30.90    240.44 o 
  11   3   7     1599.21     1783.75    217.74 o 
 -12   4   7      292.24      286.74    233.35 o 
 -11   4   7     4232.31     4455.25    291.89 o 
 -10   4   7      587.86      679.64    122.47 o 
  -9   4   7     8981.83     8954.54    639.74 o 
  -8   4   7       14.33       55.56    110.53 o 
  -7   4   7    12183.63    12239.49    174.53 o 
  -6   4   7     1650.15     1538.84     46.08 o 
  -5   4   7    11036.61    10545.31    136.87 o 
  -4   4   7      386.29      376.90     70.46 o 
  -3   4   7    11279.22    11443.99    128.48 o 
  -2   4   7      904.22      851.73     71.54 o 
  -1   4   7     4490.78     4313.35     67.81 o 
   0   4   7     9075.85    10073.43    106.74 o 
   1   4   7     6797.98     6845.92     96.69 o 
   2   4   7      591.71      497.27     65.36 o 
   4   4   7      765.90      794.12     36.61 o 
   5   4   7      118.03      140.86     36.13 o 
   6   4   7      263.34      294.31     58.73 o 
   7   4   7        4.49        3.19    127.79 o 
   8   4   7      250.82      360.10    142.61 o 
   9   4   7      181.10      218.54    147.42 o 
  10   4   7      150.82      381.68    225.07 o 
  11   4   7      376.74      298.65    253.23 o 
 -12   5   7      413.84      551.54    262.04 o 
 -11   5   7      933.50     1183.58    225.01 o 
 -10   5   7      462.70      462.60    221.29 o 
  -9   5   7     2722.47     2671.37    136.82 o 
  -8   5   7      987.36     1068.86    106.63 o 
  -7   5   7     8691.63     7988.22    132.86 o 
  -6   5   7     1618.16     1569.02     48.22 o 
  -5   5   7    14582.36    13836.38    327.67 o 
  -4   5   7       17.86       30.91     77.79 o 
  -3   5   7    31807.51    32211.59    788.91 o 
  -2   5   7     5006.52     5347.80     69.27 o 
  -1   5   7    16366.44    17344.49    474.79 o 
   0   5   7      852.84      920.45     70.26 o 
   1   5   7    33956.82    35232.26   1618.88 o 
   2   5   7     1853.46     1928.22     80.13 o 
   3   5   7    36782.34    37076.71    344.10 o 
   4   5   7      945.82      971.70     43.79 o 
   5   5   7    15602.70    15895.94     89.34 o 
   6   5   7      230.49      375.49     72.53 o 
   7   5   7     5992.90     6783.35    240.80 o 
   8   5   7      363.67      373.52    139.39 o 
   9   5   7     3587.97     3724.03    177.66 o 
  10   5   7       13.10       -9.78    169.18 o 
  11   5   7     1185.67      980.53    284.54 o 
 -12   6   7        8.19      -85.13    248.13 o 
 -11   6   7     4366.18     4281.07    280.72 o 
 -10   6   7      383.46      438.40    137.67 o 
  -9   6   7    10754.99    10375.80    227.93 o 
  -8   6   7     1553.54     1511.20    111.92 o 
  -7   6   7     6696.66     6361.98    130.77 o 
  -6   6   7      929.64     1123.95    115.49 o 
  -5   6   7     8532.91     8126.84    127.23 o 
  -4   6   7     1427.94     1336.26     91.05 o 
  -3   6   7     4200.16     4157.14    134.17 o 
  -2   6   7     3114.44     4984.09   2805.52 o 
  -1   6   7      494.70      454.46     62.46 o 
   0   6   7     1071.47      888.28     73.94 o 
   1   6   7     1147.26     1018.24     26.31 o 
   2   6   7     4991.24     4890.44    103.14 o 
   3   6   7      442.37      421.67    103.86 o 
   4   6   7     1679.84     1690.30    145.89 o 
   5   6   7       16.59       27.05     57.90 o 
   6   6   7     1247.44     1155.86    183.09 o 
   7   6   7      444.26      284.01    178.56 o 
   8   6   7     1598.61     1302.74    200.88 o 
   9   6   7      414.94      411.46    168.69 o 
  10   6   7      289.98      282.16    158.29 o 
 -12   7   7      378.47      563.66    254.06 o 
 -11   7   7      577.55      600.02    245.07 o 
 -10   7   7     1284.83     1548.21    199.73 o 
  -9   7   7     2096.64     2274.18    124.71 o 
  -8   7   7       33.81       82.00    108.35 o 
  -7   7   7     5372.20     5054.10    129.14 o 
  -6   7   7     1195.17     1048.80    137.08 o 
  -5   7   7    10935.78    10328.26    258.50 o 
  -4   7   7     2281.34     2255.06    139.49 o 
  -3   7   7    21456.15    20577.18    242.67 o 
  -2   7   7     2125.64     2324.45     92.72 o 
  -1   7   7    17255.38    17387.44    313.90 o 
   0   7   7      454.64      539.03     71.62 o 
   1   7   7    24981.58    26034.28    186.62 o 
   2   7   7       12.03     2220.29   1241.96 o 
   3   7   7    21404.83    20914.23    613.83 o 
   4   7   7        9.05       67.25     79.30 o 
   5   7   7     9230.90     9286.39    148.53 o 
   6   7   7     3267.82     3004.85    199.34 o 
   7   7   7     7252.97     6601.80    251.43 o 
   8   7   7        3.89       29.97    200.01 o 
   9   7   7     2983.67     2803.41    255.43 o 
  10   7   7        1.27      -15.14    170.35 o 
 -11   8   7     2619.79     2358.90    253.99 o 
 -10   8   7      666.51      614.37    119.24 o 
  -9   8   7     4999.42     4834.85    147.32 o 
  -8   8   7     1380.17     1238.48    114.74 o 
  -7   8   7     4959.84     5012.64    174.01 o 
  -6   8   7     1132.73     1045.23    107.67 o 
  -5   8   7     3727.76     4369.82    309.03 o 
  -4   8   7     1855.96     1768.15     74.99 o 
  -3   8   7     3157.32     3178.73     97.03 o 
  -2   8   7     2647.84     2720.34     99.88 o 
  -1   8   7     2192.99     3401.48   1694.87 o 
   0   8   7     5688.02     5438.82    195.00 o 
   1   8   7      334.74      435.62    154.80 o 
   2   8   7     3023.53     2913.73    182.10 o 
   3   8   7      457.37      428.82     87.88 o 
   4   8   7     7909.03     8132.19    420.19 o 
   5   8   7       54.56       96.56     81.99 o 
   7   8   7       87.22       42.91    189.06 o 
   8   8   7     1461.91     1174.95    231.44 o 
   9   8   7      160.25      162.51    245.12 o 
  10   8   7      354.69      435.78    171.80 o 
 -11   9   7      444.97      439.98    132.59 o 
 -10   9   7     1268.90     1253.93    138.61 o 
  -9   9   7     1196.16     1498.56    203.78 o 
  -8   9   7     1285.33     1254.12    127.57 o 
  -7   9   7     4115.87     4095.90    138.88 o 
  -6   9   7      572.44      584.87    157.49 o 
  -5   9   7     4675.37     4663.32    311.06 o 
  -4   9   7     2462.06     2383.96     86.63 o 
  -3   9   7    14431.11    15610.20   1122.89 o 
  -2   9   7      581.31      590.82    105.91 o 
  -1   9   7    16644.83    16581.00    354.87 o 
   0   9   7      478.44      437.50    109.97 o 
   1   9   7    12748.15    13252.55    310.53 o 
   2   9   7      401.71      494.86    114.74 o 
   3   9   7     7411.08     7623.48    242.74 o 
   4   9   7      151.39      -22.58    200.19 o 
   5   9   7    11604.80    10762.76    273.40 o 
   6   9   7       53.76      166.21    215.45 o 
   7   9   7     4801.74     4681.70    274.94 o 
   8   9   7       28.72       42.19    236.35 o 
   9   9   7     1768.32     1744.40    247.01 o 
 -10  10   7      707.01      720.44    148.73 o 
  -9  10   7     3304.52     3334.41    142.36 o 
  -8  10   7     2285.80     2258.27    181.85 o 
  -7  10   7     2789.33     2699.33    178.57 o 
  -6  10   7     1138.28     1158.55    165.84 o 
  -5  10   7     1879.02     1867.12    186.71 o 
  -4  10   7     3047.97     2992.38    109.35 o 
  -3  10   7     3285.37     3068.60    119.78 o 
  -2  10   7     6739.01     6467.78    312.54 o 
  -1  10   7     2585.16     2639.35    128.54 o 
   0  10   7     5271.78     5399.32    232.97 o 
   1  10   7      676.71     1316.82    422.50 o 
   2  10   7     6672.62     8704.46   1792.18 o 
   3  10   7       20.68      -19.19    123.97 o 
   4  10   7      553.60      783.67    158.94 o 
   5  10   7       47.65      452.64    133.77 o 
   6  10   7     3434.00     3056.21    264.28 o 
   7  10   7      416.90      399.88    245.90 o 
   8  10   7     1402.20     1283.60    270.56 o 
   9  10   7       43.00      131.02    246.29 o 
 -10  11   7      670.34     1003.18    192.86 o 
  -9  11   7      573.86      489.44    159.35 o 
  -8  11   7     2283.97     2314.07    196.57 o 
  -7  11   7     2757.94     2793.55    195.50 o 
  -6  11   7     1267.44     1391.33    182.30 o 
  -5  11   7     8544.37     8269.65    223.58 o 
  -4  11   7     1923.47     1754.61    250.65 o 
  -3  11   7     4640.23     4277.19    134.20 o 
  -2  11   7       81.70     5139.69   3243.40 o 
  -1  11   7    10886.98    10873.11    207.38 o 
   0  11   7     1304.59     1368.21    139.52 o 
   1  11   7     6134.60     6078.44    171.65 o 
   2  11   7     1208.78     1993.93    449.37 o 
   3  11   7     4993.41     5053.04    169.77 o 
   4  11   7      610.51      725.26    143.77 o 
   5  11   7     4707.07     4914.90    252.54 o 
   6  11   7       11.73      -14.45    245.69 o 
   7  11   7     2177.94     2125.28    280.85 o 
   8  11   7        1.88     -152.34    273.47 o 
   9  11   7     1466.27     1827.84    272.67 o 
  -9  12   7     1559.50     1443.90    200.93 o 
  -8  12   7     1377.16     1272.23    188.71 o 
  -7  12   7     3193.69     3471.23    212.71 o 
  -6  12   7     2470.05     2480.81    200.93 o 
  -5  12   7     2327.51     2106.88    176.85 o 
  -4  12   7     1674.27     1581.12    254.36 o 
  -3  12   7     1543.28     1358.38    129.24 o 
  -2  12   7     4776.78     4801.49    232.86 o 
  -1  12   7      965.04      957.07    136.85 o 
   0  12   7     4680.97     5150.05    270.54 o 
   1  12   7       47.43      140.30    141.07 o 
   2  12   7     1377.55     1475.11    147.23 o 
   3  12   7      293.75      272.29    141.00 o 
   4  12   7     3946.93     5268.47   1065.87 o 
   5  12   7       10.63      -44.59    243.94 o 
   6  12   7     2466.56     2536.43    251.82 o 
   7  12   7      182.53       -3.59    258.77 o 
   8  12   7      575.99     1148.19    267.98 o 
  -9  13   7      306.95      270.79    166.90 o 
  -8  13   7      879.61      861.30    211.07 o 
  -7  13   7     1687.48     1729.30    190.51 o 
  -6  13   7     1371.13     1158.48    206.74 o 
  -5  13   7     2544.40     2562.39    193.34 o 
  -4  13   7      514.51      370.50    251.71 o 
  -3  13   7     2766.83     2887.10    272.01 o 
  -2  13   7     1835.18     1703.92    140.78 o 
  -1  13   7     2297.34     2510.91    274.85 o 
   0  13   7      958.62     1004.98    152.84 o 
   1  13   7     3360.82     3489.51    174.77 o 
   2  13   7      169.39      121.35    149.20 o 
   3  13   7     3635.51     4492.10    395.20 o 
   4  13   7      550.80      701.76    268.72 o 
   5  13   7     3560.69     3428.05    267.99 o 
   6  13   7        9.11        3.11    281.92 o 
   7  13   7     1238.40      886.82    291.96 o 
  -8  14   7      825.21      692.99    226.44 o 
  -7  14   7     1920.66     1928.61    197.12 o 
  -6  14   7     2181.00     2306.08    208.66 o 
  -5  14   7      722.79      695.77    285.29 o 
  -4  14   7     2850.35     2877.09    287.22 o 
  -3  14   7      388.26      418.41    233.48 o 
  -2  14   7     1963.98     1980.27    161.31 o 
  -1  14   7      384.17      630.20    394.68 o 
   0  14   7     2621.89     2599.10    174.46 o 
   1  14   7      501.16      463.63    158.56 o 
   2  14   7     3756.29     3764.42    190.37 o 
   3  14   7       26.83      266.03    324.65 o 
   4  14   7     2483.28     2587.89    300.88 o 
   5  14   7      134.09      258.45    278.05 o 
   6  14   7     1597.92     1810.58    295.65 o 
   7  14   7       54.69      596.55    268.16 o 
  -7  15   7      501.73      458.07    232.41 o 
  -6  15   7      882.96     1435.75    293.66 o 
  -5  15   7      520.56      235.67    308.24 o 
  -3  15   7     1534.11     1409.15    281.52 o 
  -2  15   7      942.00      826.33    257.06 o 
  -1  15   7     2136.87     2148.80    177.32 o 
   0  15   7       45.34      303.55    204.29 o 
   1  15   7     1371.12     1488.03    179.97 o 
   2  15   7      166.15      104.21    169.04 o 
   3  15   7     2026.85     1972.63    190.51 o 
   4  15   7      436.51      576.33    299.73 o 
   5  15   7     1423.41     1540.56    311.19 o 
   6  15   7       78.58       12.90    285.24 o 
  -6  16   7     1166.89     1197.85    290.76 o 
  -5  16   7      697.20      719.87    316.24 o 
  -4  16   7     1218.85     1088.49    303.12 o 
  -3  16   7       57.96     -126.72    296.80 o 
  -2  16   7     1692.94     1783.10    290.21 o 
  -1  16   7       13.62       -3.31    176.20 o 
   0  16   7     3533.70     4355.74    229.73 o 
   1  16   7       73.22       37.00    178.11 o 
   2  16   7     1436.51     1490.22    184.71 o 
   3  16   7        9.08       54.99    289.24 o 
   4  16   7     2651.01     2837.96    338.09 o 
   5  16   7       17.26       83.88    288.40 o 
  -4  17   7      490.98      418.78    314.16 o 
  -3  17   7      933.06     1208.52    329.34 o 
  -2  17   7      312.01      464.47    311.37 o 
  -1  17   7      940.89      929.11    279.43 o 
   0  17   7      300.47      344.11    196.31 o 
   1  17   7     1115.45     1467.06    323.90 o 
   2  17   7      186.46      217.89    194.68 o 
   3  17   7      806.33      922.85    281.15 o 
  -2  18   7     1748.00     1764.51    304.31 o 
  -1  18   7       29.49       85.46    306.29 o 
   0  18   7     1152.34     1140.77    197.19 o 
 -12   0   8     6872.74     7312.30    366.10 o 
 -10   0   8    10077.24    10198.98    341.05 o 
  -8   0   8    22288.77    24549.58   1322.52 o 
  -6   0   8    42373.21    42514.48    346.78 o 
  -4   0   8    49138.59    50515.93    687.05 o 
  -2   0   8    76853.12    78217.53    240.08 o 
   0   0   8    74004.02    73763.71    274.77 o 
   2   0   8    28004.02    27032.09    235.09 o 
   4   0   8    15795.71    15632.54    241.02 o 
   6   0   8     4770.33     4228.22    216.80 o 
   8   0   8      679.38      576.05    210.33 o 
  10   0   8      535.97      555.60    222.76 o 
 -12   1   8      856.07      909.62    212.05 o 
 -11   1   8      130.85       93.05    189.29 o 
 -10   1   8      218.32      211.00    229.06 o 
  -9   1   8      278.48      -37.28    227.78 o 
  -8   1   8      544.36      523.15     67.38 o 
  -7   1   8      728.47      677.78     47.74 o 
  -6   1   8      199.37      247.83     36.41 o 
  -5   1   8      115.43      241.31     40.37 o 
  -4   1   8     4079.12     4271.42     62.54 o 
  -3   1   8     1605.32     1750.49     67.27 o 
  -2   1   8     6904.98     7535.67    168.65 o 
   0   1   8    24299.80    26543.97    208.07 o 
   1   1   8        2.85      106.06     33.83 o 
   2   1   8    18733.56    17789.52    132.72 o 
   3   1   8     1338.13     1415.41     88.92 o 
   4   1   8     7983.06     7306.94    139.84 o 
   5   1   8      123.89      626.10    372.11 o 
   6   1   8     9568.72     8855.30    343.50 o 
   7   1   8        6.79      173.30    136.42 o 
   8   1   8     4336.59     4199.80    176.18 o 
   9   1   8      319.25      378.76    168.73 o 
  10   1   8     3258.61     3362.24    194.90 o 
  11   1   8        0.72       37.02    148.99 o 
 -12   2   8     4807.24     4956.88    329.45 o 
 -11   2   8       22.16      885.92    259.38 o 
 -10   2   8     9414.40     8782.53    314.52 o 
  -9   2   8      382.55      513.09    223.26 o 
  -8   2   8    18932.68    18728.50    209.02 o 
  -7   2   8        7.59     1873.71   1090.68 o 
  -6   2   8    34849.61    34612.41    468.52 o 
  -5   2   8     2583.05     2699.17     54.62 o 
  -4   2   8    42767.22    42354.12    139.12 o 
  -3   2   8      114.56      176.34     71.49 o 
  -2   2   8    61950.48    62466.42    413.37 o 
  -1   2   8     7615.14     7841.15    123.51 o 
   0   2   8    74846.26    75347.63   1525.28 o 
   1   2   8     3779.60     3943.53     49.56 o 
   2   2   8    20992.13    21008.71    117.56 o 
   3   2   8       13.57       26.16     78.43 o 
   4   2   8    14619.48    14374.24   1005.81 o 
   5   2   8      128.30       22.00    116.22 o 
   6   2   8     5952.76     5422.41    160.57 o 
   7   2   8       72.96       40.09    140.66 o 
   8   2   8     1587.77     1655.75    164.17 o 
   9   2   8       41.14      -68.42    149.33 o 
  10   2   8      833.50      887.90    178.54 o 
  11   2   8       72.42      173.11    242.13 o 
 -12   3   8      806.44      986.34    281.52 o 
 -11   3   8      353.37      533.23    237.39 o 
 -10   3   8      873.87      746.91    215.08 o 
  -9   3   8       63.08      150.12     76.98 o 
  -8   3   8       23.65      104.60    106.41 o 
  -7   3   8     1175.07    13763.00   8470.84 o 
  -6   3   8      313.69      334.99     36.48 o 
  -5   3   8     2234.77     2174.81     63.64 o 
  -4   3   8     1653.90     1729.90     44.37 o 
  -3   3   8     1211.14     1257.71     86.76 o 
  -2   3   8    10940.88    11567.52    132.03 o 
  -1   3   8      248.42      357.85     41.39 o 
   0   3   8    19691.10    20901.04     80.17 o 
   1   3   8     7328.23     7713.52    102.88 o 
   2   3   8    11428.54    11445.79    232.50 o 
   3   3   8      731.59      877.92     77.14 o 
   4   3   8    13481.85    13099.49    252.59 o 
   5   3   8     2507.05     2479.81     83.01 o 
   6   3   8     9980.45    10078.32    204.73 o 
   7   3   8      101.95      305.46    131.31 o 
   8   3   8     3627.28     3637.98    218.65 o 
   9   3   8      166.37      282.61    249.52 o 
  10   3   8     1774.14     2173.93    275.79 o 
  11   3   8      131.42      310.52    209.51 o 
 -12   4   8     3079.53     2722.34    267.44 o 
 -11   4   8       20.50     -102.44    251.10 o 
 -10   4   8     6164.37     6482.76    289.02 o 
  -9   4   8       69.04       94.91    115.29 o 
  -8   4   8    15351.28    14986.05    298.48 o 
  -7   4   8       30.92      112.71     90.83 o 
  -6   4   8    26025.83    25630.45    320.70 o 
  -5   4   8      456.03      492.70     50.83 o 
  -4   4   8    51160.52    51416.44    291.61 o 
  -3   4   8       55.06       62.69     55.28 o 
  -2   4   8    34093.37    34207.21    199.24 o 
  -1   4   8      887.37      792.13     75.75 o 
   0   4   8    20441.43    19179.91    544.02 o 
   1   4   8       74.94      149.45     70.21 o 
   2   4   8    33026.76    32035.74    189.28 o 
   3   4   8      115.70      117.75     27.09 o 
   4   4   8    12537.86    12750.35     68.99 o 
   5   4   8     1122.35     1195.19     74.81 o 
   6   4   8     7081.65     6966.87    120.78 o 
   7   4   8       57.74      156.25    138.96 o 
   8   4   8     1645.41     1752.10    160.08 o 
   9   4   8       17.60       33.05    161.27 o 
  10   4   8       63.74        7.51    268.89 o 
 -12   5   8      770.01      939.39    277.27 o 
 -11   5   8      590.55      419.70    230.27 o 
 -10   5   8      863.26     1007.97    244.94 o 
  -9   5   8     1975.19     1920.97    137.46 o 
  -8   5   8        5.85       52.35    100.88 o 
  -7   5   8     2849.68     2903.03    168.20 o 
  -6   5   8       39.27      109.72     64.86 o 
  -5   5   8     1055.13     1115.57     93.04 o 
  -4   5   8     3600.32     3814.51    100.07 o 
  -3   5   8     1662.71     1609.66     82.24 o 
  -2   5   8     4152.67     4450.45    229.53 o 
  -1   5   8    15243.88    15629.62    210.07 o 
   0   5   8     8721.23     9070.78    209.35 o 
   1   5   8     2875.82     2831.19    202.32 o 
   2   5   8    27641.43    27797.75    185.00 o 
   3   5   8     1316.03     1534.05     86.46 o 
   4   5   8    14115.70    14010.28     92.16 o 
   5   5   8      671.55      646.64     81.29 o 
   6   5   8     6431.77     6514.51    118.95 o 
   7   5   8      121.64      311.10    194.43 o 
   8   5   8     4191.79     4290.94    183.65 o 
   9   5   8      308.42      377.23    167.51 o 
  10   5   8     1607.50     1710.95    178.34 o 
 -12   6   8     2025.72     2212.51    286.32 o 
 -11   6   8      106.76      125.06    241.52 o 
 -10   6   8     7022.98     7195.13    182.55 o 
  -9   6   8       22.15     1239.58    369.03 o 
  -8   6   8    12388.58    12600.83    207.15 o 
  -7   6   8        4.07       54.77    101.50 o 
  -6   6   8    19698.79    19083.21    340.15 o 
  -5   6   8      274.97     8645.21   4731.20 o 
  -4   6   8    34026.58    32450.64    214.52 o 
  -3   6   8      276.30      489.86    122.62 o 
  -2   6   8    25374.21    24608.51    189.63 o 
  -1   6   8       26.86      111.41     73.92 o 
   0   6   8    18057.14    16999.53    445.51 o 
   1   6   8     1138.59     1125.86     85.41 o 
   2   6   8    14389.00    14861.68    154.41 o 
   3   6   8      646.63      616.90    128.12 o 
   4   6   8    10332.15    10635.23    263.46 o 
   5   6   8       18.64       10.79     79.00 o 
   6   6   8     3210.48     3480.99    220.27 o 
   7   6   8      569.38      411.62    186.74 o 
   8   6   8      805.71      990.00    206.86 o 
   9   6   8      354.96      221.46    155.21 o 
  10   6   8      182.68      520.22    265.77 o 
 -12   7   8      179.75       81.99    228.67 o 
 -11   7   8     1067.46     1007.25    252.74 o 
 -10   7   8      500.23      530.28    141.35 o 
  -9   7   8     2368.00     2298.42    130.01 o 
  -8   7   8      567.26      565.92    113.45 o 
  -7   7   8      358.99      416.73    107.51 o 
  -6   7   8      211.60      190.44    106.24 o 
  -5   7   8     6025.93     5807.74    178.57 o 
  -4   7   8      549.76      508.37    129.13 o 
  -3   7   8     5676.53     5959.82     99.89 o 
  -2   7   8     7175.99     7839.65    447.61 o 
  -1   7   8     2568.19     2754.65    141.64 o 
   0   7   8     6228.04     6595.68    145.85 o 
   1   7   8     3426.48     3529.50    123.38 o 
   2   7   8     8777.24     9248.88    135.82 o 
   3   7   8     2839.93     3039.58    144.26 o 
   4   7   8     9807.13     9822.27    213.22 o 
   5   7   8      927.07      955.44     90.29 o 
   6   7   8     3222.72     3378.70    221.46 o 
   7   7   8     1394.78     1231.00    210.28 o 
   8   7   8     4885.00     5346.52    259.42 o 
   9   7   8       92.30      -21.14    166.42 o 
  10   7   8     1521.22     1466.93    194.17 o 
 -11   8   8      159.68       73.72    220.24 o 
 -10   8   8     4177.27     4625.38    159.37 o 
  -9   8   8        9.49       -9.59    112.32 o 
  -8   8   8     5793.58     5870.98    146.99 o 
  -7   8   8      228.75      156.06    112.11 o 
  -6   8   8    14171.99    13439.62    175.21 o 
  -5   8   8       29.85      -54.05    142.90 o 
  -4   8   8    19358.27    20247.68    248.84 o 
  -3   8   8      757.00      836.70     92.29 o 
  -2   8   8    19678.25    19873.75    505.55 o 
  -1   8   8      363.00      461.15    101.28 o 
   0   8   8    12879.05    13144.68   1040.62 o 
   1   8   8     1086.23     1133.38     99.02 o 
   2   8   8    12045.49    11666.45    311.12 o 
   4   8   8     4421.81     4487.60    122.76 o 
   5   8   8      487.88      593.65     90.86 o 
   6   8   8     2901.33     2838.72    229.79 o 
   7   8   8      296.99      611.20    211.58 o 
   8   8   8      610.34      680.98    220.48 o 
   9   8   8      686.53      498.52    241.47 o 
 -11   9   8      931.44     1018.91    196.81 o 
 -10   9   8      159.44      208.89    132.22 o 
  -9   9   8     2808.06     2978.58    145.94 o 
  -8   9   8       60.87      104.67    120.94 o 
  -7   9   8     3301.76     3008.99    155.19 o 
  -6   9   8       93.39     1282.31    816.24 o 
  -5   9   8     1218.81     1212.18    165.76 o 
  -4   9   8     1093.72     1107.35     83.40 o 
  -3   9   8     5270.56     4943.89    159.11 o 
  -2   9   8      662.07      909.00    220.50 o 
  -1   9   8     4608.11     4167.02    328.68 o 
   0   9   8     5916.40     6296.97    151.85 o 
   1   9   8     6985.28     7307.09    219.63 o 
   2   9   8     4059.22     3965.23    202.48 o 
   3   9   8     2018.71     1828.05    192.48 o 
   4   9   8     2594.83     2381.61    202.73 o 
   5   9   8      381.00      307.34    204.33 o 
   6   9   8     4681.39     4852.14    258.73 o 
   7   9   8      995.81      901.14    251.06 o 
   8   9   8     2693.05     2775.81    284.31 o 
   9   9   8      133.57      179.26    263.85 o 
 -10  10   8     2287.93     2370.38    140.33 o 
  -9  10   8       34.81      110.91    140.08 o 
  -8  10   8     4542.22     4484.83    189.29 o 
  -7  10   8      124.80      529.04    178.73 o 
  -6  10   8     8901.42     8042.53    201.22 o 
  -5  10   8      100.22       84.53    163.99 o 
  -4  10   8     7898.89     7385.01    206.76 o 
  -3  10   8     4482.79     4506.18    196.54 o 
  -2  10   8    15188.53    20448.03   3497.34 o 
  -1  10   8      933.12     1023.57    128.21 o 
   0  10   8    14321.29    14647.31    544.77 o 
   1  10   8      570.61      782.81    136.30 o 
   2  10   8     4899.06     5714.18    374.28 o 
   3  10   8     1296.37     1793.65    585.20 o 
   4  10   8     4001.49     4190.43    155.72 o 
   5  10   8      611.05      551.11    200.28 o 
   6  10   8     1117.55     1444.43    255.94 o 
   7  10   8      776.00      876.45    248.81 o 
   8  10   8      194.48      171.02    249.70 o 
   9  10   8      286.32       64.56    278.85 o 
 -10  11   8       65.65      270.30    177.54 o 
  -9  11   8     1247.25     1358.66    180.43 o 
  -8  11   8      338.62      183.37    177.16 o 
  -7  11   8     3775.56     3671.62    200.14 o 
  -6  11   8        2.27      -27.05    179.20 o 
  -5  11   8     2880.93     3128.45    214.04 o 
  -4  11   8     1461.81     1310.85    227.75 o 
  -3  11   8     2114.66     1875.02    132.68 o 
  -2  11   8     1945.38     1868.21    132.67 o 
  -1  11   8     6944.26     6986.70    368.68 o 
   0  11   8     4951.21     5537.57    166.75 o 
   1  11   8     7524.33     7806.55    683.52 o 
   2  11   8     2228.04     2357.32    154.15 o 
   3  11   8     1100.93     1192.17    267.79 o 
   4  11   8     2126.22     2335.42    153.23 o 
   5  11   8     1260.31     1062.74    220.26 o 
   6  11   8     2117.80     2071.36    274.67 o 
   7  11   8      479.09      363.33    259.83 o 
   8  11   8     1272.31     1328.24    275.23 o 
  -9  12   8      111.67      110.53    171.04 o 
  -8  12   8     2437.64     2318.32    193.83 o 
  -7  12   8       29.36       73.40    181.07 o 
  -6  12   8     5643.70     5463.58    327.41 o 
  -5  12   8      691.16      721.04    214.56 o 
  -4  12   8     5232.96     4777.65    269.01 o 
  -3  12   8       26.81       24.97    115.67 o 
  -2  12   8     8986.87     8822.27    224.43 o 
  -1  12   8      893.78      708.27    138.38 o 
   0  12   8     4161.35     4460.65    164.47 o 
   1  12   8      588.28     1082.53    347.98 o 
   2  12   8     3140.10     3477.06    170.12 o 
   3  12   8      429.62      590.64    146.61 o 
   4  12   8     3100.50     3361.90    521.06 o 
   5  12   8      821.16      912.02    259.76 o 
   6  12   8     1226.67      877.87    265.49 o 
   7  12   8      632.74      423.02    287.83 o 
   8  12   8       89.30      -44.59    292.79 o 
  -9  13   8      807.58      914.65    190.44 o 
  -8  13   8       35.37      437.63    194.44 o 
  -7  13   8     2345.65     2386.13    214.00 o 
  -6  13   8       14.85       26.20    170.10 o 
  -5  13   8     3493.21     3219.22    278.47 o 
  -4  13   8      136.33       46.15    252.43 o 
  -3  13   8     3563.00     3338.51    276.68 o 
  -2  13   8      241.56      175.83    137.77 o 
  -1  13   8     4265.61     4307.00    169.79 o 
   0  13   8     2092.45     2378.64    163.09 o 
   1  13   8     3003.34     2856.29    164.65 o 
   2  13   8     1497.95     1706.29    161.40 o 
   3  13   8     3367.70     3427.95    225.51 o 
   4  13   8     1572.58     1644.86    174.03 o 
   5  13   8     1269.79     1221.42    269.04 o 
   6  13   8     1672.13     1291.36    281.08 o 
   7  13   8      334.39      298.42    248.91 o 
  -8  14   8     1261.59      966.94    226.57 o 
  -7  14   8        0.38     -119.70    191.84 o 
  -6  14   8     2730.66     2681.13    245.66 o 
  -5  14   8      534.82      478.95    182.12 o 
  -4  14   8     2885.86     2755.12    301.32 o 
  -3  14   8       68.71      173.00    271.11 o 
  -2  14   8     1150.91     1088.45    151.06 o 
  -1  14   8      213.81      164.31    154.24 o 
   0  14   8     3389.08     3445.94    259.76 o 
   1  14   8     1380.72     1430.64    171.88 o 
   2  14   8     1664.37     1599.39    167.11 o 
   3  14   8      649.16      711.97    174.51 o 
   4  14   8     1962.05     3315.43    317.10 o 
   5  14   8      485.08      257.81    302.59 o 
   6  14   8      477.49      472.54    254.88 o 
  -6  15   8       10.81      -85.81    225.33 o 
  -5  15   8     4085.04     4986.16    257.95 o 
  -4  15   8        7.55      -21.19    294.14 o 
  -3  15   8     2885.27     4121.71    292.18 o 
  -2  15   8      744.78      648.01    283.10 o 
  -1  15   8     4748.32     5162.63    197.09 o 
   0  15   8      119.10      137.92    169.26 o 
   1  15   8      750.52      837.92    176.57 o 
   2  15   8      803.85      690.34    174.77 o 
   3  15   8     1089.93     1191.26    185.44 o 
   4  15   8     1253.17     1212.84    291.18 o 
   5  15   8     1220.69      988.36    323.48 o 
  -6  16   8     1014.92     1067.57    199.38 o 
  -5  16   8       40.79     -114.10    214.84 o 
  -4  16   8     1428.66     1366.83    321.56 o 
  -3  16   8       74.58      -17.91    280.75 o 
  -2  16   8     1472.29     1301.49    265.78 o 
  -1  16   8      569.72      992.69    275.26 o 
   0  16   8      804.26      762.99    183.44 o 
   1  16   8      871.95      987.02    180.57 o 
   2  16   8      832.20      822.70    181.25 o 
   3  16   8      455.11     1037.12    305.74 o 
   4  16   8       86.37      110.38    308.99 o 
  -4  17   8       35.10     -118.01    315.77 o 
  -3  17   8     1920.49     2159.30    340.80 o 
  -2  17   8      126.09     1593.56    331.16 o 
  -1  17   8     1801.00     2207.81    314.76 o 
   0  17   8      165.40      378.33    189.46 o 
   1  17   8     1960.06     2228.18    388.94 o 
   2  17   8      416.58      473.12    194.78 o 
 -11   0   9     2060.06     2259.68    279.13 o 
  -9   0   9     7341.41     7150.99    295.39 o 
  -7   0   9    12635.92    13504.37    164.43 o 
  -5   0   9    39797.36    41789.33    212.42 o 
  -3   0   9    42773.92    43793.50    202.40 o 
   1   0   9    61889.20    62396.92    314.43 o 
   3   0   9    24497.16    23900.09    263.71 o 
   5   0   9    20336.93    19222.01    298.57 o 
   7   0   9    10549.33    10718.99    289.26 o 
   9   0   9     3872.54     3686.69    258.77 o 
 -12   1   9       26.90      141.94    188.86 o 
 -11   1   9     6871.64     6658.68    243.68 o 
 -10   1   9        1.86      125.51    172.94 o 
  -9   1   9     7555.20     8022.26    325.82 o 
  -8   1   9       28.43      132.61     92.16 o 
  -7   1   9    14749.85    15095.74    168.98 o 
  -6   1   9      219.42      208.87     32.51 o 
  -5   1   9    12083.97    12747.48    412.33 o 
  -4   1   9      800.73      770.19     47.89 o 
  -3   1   9    14245.63    14217.10    196.13 o 
  -2   1   9      167.65      287.32     53.57 o 
  -1   1   9     8974.09     8727.71     58.32 o 
   0   1   9      383.02      444.41     41.98 o 
   1   1   9      739.35      967.89    132.73 o 
   2   1   9       20.42      123.90     69.68 o 
   3   1   9      483.28      490.81     88.29 o 
   4   1   9      877.70      788.66    109.03 o 
   5   1   9       77.78       49.35    119.93 o 
   6   1   9        1.44       -6.87    131.69 o 
   7   1   9      783.20      723.20    146.07 o 
   8   1   9      129.06       45.56    146.22 o 
   9   1   9      532.74      450.90    175.86 o 
  10   1   9      202.84      292.30    165.39 o 
 -12   2   9      122.43      247.32    204.52 o 
 -11   2   9     1772.12     1803.74    263.45 o 
 -10   2   9      102.01       41.32    210.18 o 
  -9   2   9     5997.71     5540.07    255.03 o 
  -8   2   9       98.81      197.01    106.34 o 
  -7   2   9    14865.44    14532.26    155.16 o 
  -6   2   9      379.99      396.53     48.23 o 
  -5   2   9    27081.01    27029.08    125.20 o 
  -4   2   9       20.91       -8.31     43.70 o 
  -3   2   9    33259.02    34546.94    225.92 o 
  -2   2   9     2767.07     2979.02     55.61 o 
  -1   2   9    64124.73    65709.74    644.04 o 
   0   2   9     2146.79     2664.69    210.18 o 
   1   2   9    70656.42    71089.67    549.88 o 
   2   2   9       58.10      138.41     33.60 o 
   3   2   9    34306.53    31298.50    203.67 o 
   4   2   9      543.59      728.24    107.23 o 
   5   2   9    17200.73    17016.54    267.55 o 
   6   2   9      393.88      364.25    139.37 o 
   7   2   9     8324.72     8023.48    126.86 o 
   8   2   9      157.95      243.52    144.09 o 
   9   2   9     3343.79     3203.83    164.18 o 
  10   2   9        1.63      454.12    270.77 o 
 -12   3   9      206.21      164.44    251.31 o 
 -11   3   9     4628.33     4686.35    312.75 o 
  -9   3   9     6454.66     6099.60    266.13 o 
  -8   3   9      100.77     1566.38   1060.18 o 
  -7   3   9    16273.65    16694.46    194.34 o 
  -6   3   9     3905.10     3901.47     58.15 o 
  -5   3   9    19427.65    20297.23    156.14 o 
  -4   3   9     1285.78     1327.30     71.48 o 
  -3   3   9     7917.53     7818.02     96.76 o 
  -2   3   9     4354.11     4271.21    153.71 o 
  -1   3   9    14058.04    14290.89    254.65 o 
   0   3   9     1076.64     1660.41    366.08 o 
   1   3   9     4006.10     4120.25    118.89 o 
   2   3   9      567.99      580.56     60.43 o 
   3   3   9       35.90      102.61     77.65 o 
   4   3   9      724.85     1586.68    198.03 o 
   5   3   9      200.52      263.44     77.18 o 
   6   3   9      632.98      677.46     83.83 o 
   7   3   9      214.67      223.40    222.21 o 
   8   3   9       59.55       -8.34    231.44 o 
   9   3   9      629.88      548.55    242.99 o 
  10   3   9      164.55       35.25    266.77 o 
 -12   4   9      447.11      319.24    241.56 o 
 -11   4   9     1019.28     1173.38    245.82 o 
 -10   4   9      182.45      252.33    211.59 o 
  -9   4   9     5402.10     5732.61    412.06 o 
  -8   4   9      764.07      722.86    120.63 o 
  -7   4   9    12702.23    12593.44    245.76 o 
  -6   4   9      678.77      628.20     55.81 o 
  -5   4   9    20745.25    20077.60    171.55 o 
  -4   4   9      674.65      759.62     66.53 o 
  -3   4   9    38988.77    39043.71    369.67 o 
  -2   4   9      450.24      472.63     80.59 o 
  -1   4   9    33034.34    33990.73    139.60 o 
   0   4   9     1386.03     1463.67     97.15 o 
   1   4   9    29544.89    29753.54    266.10 o 
   2   4   9      242.70     1201.32    574.80 o 
   3   4   9    32453.74    32223.45    205.89 o 
   4   4   9       72.72      259.12    124.54 o 
   5   4   9    12976.23    13051.26    352.76 o 
   6   4   9     1084.50     1136.05     97.86 o 
   7   4   9     7554.59     7579.24    669.16 o 
   8   4   9       43.91       71.62    139.00 o 
   9   4   9     3703.91     3432.01    280.72 o 
  10   4   9       24.26       65.22    278.51 o 
 -12   5   9       48.65      159.08    276.10 o 
 -11   5   9     4745.12     4749.12    300.21 o 
 -10   5   9      452.18      494.08    240.21 o 
  -9   5   9    12045.37    11866.05    203.18 o 
  -8   5   9     1219.40     1146.89    143.58 o 
  -7   5   9     8345.39     8699.34    176.99 o 
  -6   5   9     1179.22     1209.50     59.10 o 
  -5   5   9    16137.97    15607.01    213.65 o 
  -4   5   9     3921.21     4231.80    140.73 o 
  -3   5   9     9105.37     9518.13    117.61 o 
  -2   5   9      919.20     1007.18     94.76 o 
  -1   5   9     5405.51     5310.11     86.94 o 
   0   5   9    11352.75    11614.30    140.28 o 
   1   5   9     3954.74     3704.68    100.09 o 
   2   5   9     6803.65     7311.33    175.01 o 
   3   5   9       21.02      310.52    150.29 o 
   4   5   9     2052.15     1958.99    100.42 o 
   5   5   9     1071.81      975.75    131.84 o 
   6   5   9      458.96      552.78     87.98 o 
   7   5   9      501.32      554.48    150.55 o 
   8   5   9      323.50      345.77    147.60 o 
   9   5   9     1068.93     1108.32    160.44 o 
  10   5   9      133.26       32.54    241.27 o 
 -12   6   9       91.06       -6.72    271.59 o 
 -11   6   9     1102.07     1174.62    258.62 o 
 -10   6   9      411.55      324.28    143.94 o 
  -9   6   9     2763.03     2748.36    133.73 o 
  -8   6   9      139.00     2631.69   1466.45 o 
  -7   6   9     8631.75     8445.47    147.92 o 
  -6   6   9     1346.17     1263.18    109.80 o 
  -5   6   9    20778.60    20799.22    224.10 o 
  -4   6   9     1431.03     1777.65    133.73 o 
  -3   6   9    26943.25    27994.83    691.53 o 
  -2   6   9     2589.24     2745.39     74.51 o 
  -1   6   9    20264.31    19903.63    163.62 o 
   0   6   9      328.04      417.28     85.63 o 
   1   6   9    40320.25    41963.06    236.68 o 
   2   6   9      887.43      965.27     95.16 o 
   3   6   9    22500.63    23271.63    193.14 o 
   4   6   9      753.56      767.75     94.95 o 
   5   6   9     6593.24     7029.67    130.91 o 
   6   6   9      168.38      173.74    199.93 o 
   7   6   9     3749.15     4029.76    234.95 o 
   8   6   9        0.49       22.00    149.27 o 
   9   6   9     3251.03     3611.50    328.54 o 
  10   6   9       32.63      106.44    175.46 o 
 -11   7   9     3378.08     2941.62    271.97 o 
 -10   7   9      832.55     1108.75    153.03 o 
  -9   7   9     5458.57     5532.41    152.93 o 
  -8   7   9      874.75      750.06    114.66 o 
  -7   7   9     5999.16     5758.53    139.52 o 
  -6   7   9     2177.97     2187.03    118.85 o 
  -5   7   9     9916.14     9601.11    150.51 o 
  -4   7   9     2940.36     2982.24    156.23 o 
  -3   7   9    12396.39    12660.34    617.52 o 
  -2   7   9     3889.59     4242.81    172.90 o 
  -1   7   9     2179.26     1945.50     96.84 o 
   0   7   9     1713.09     1707.64     97.48 o 
   1   7   9     1473.13     1434.77    102.98 o 
   2   7   9     3716.80     3757.98    115.60 o 
   3   7   9       31.13      -25.93     91.47 o 
   4   7   9     7099.58     7065.01    135.84 o 
   5   7   9       12.08      -17.95     86.52 o 
   6   7   9     1183.14     1256.66    214.05 o 
   7   7   9      558.91      765.84    218.56 o 
   8   7   9     1038.76      990.73    243.96 o 
   9   7   9      792.50      754.50    184.82 o 
 -11   8   9      567.86      691.98    262.27 o 
 -10   8   9     1027.02     1132.90    133.85 o 
  -9   8   9     2175.26     2318.59    137.92 o 
  -8   8   9      331.30      248.11    118.80 o 
  -7   8   9     3810.01     3765.80    136.86 o 
  -6   8   9     1024.23      934.62    116.66 o 
  -5   8   9     6335.22     6820.17    193.08 o 
  -4   8   9     2100.29     2169.13    156.52 o 
  -3   8   9    26202.52    26989.98    526.82 o 
  -2   8   9     1550.25     1371.10    104.29 o 
  -1   8   9    21547.70    23153.23   1376.05 o 
   0   8   9     2729.04     4213.81    766.48 o 
   1   8   9    20515.85    20674.62    246.55 o 
   2   8   9       42.57      271.00    102.05 o 
   3   8   9    10042.04    10254.06    156.48 o 
   4   8   9      241.96      296.95     94.24 o 
   5   8   9     5950.22     5851.26    213.89 o 
   6   8   9        4.28      182.05    224.07 o 
   7   8   9     5392.12     5664.79    263.32 o 
   8   8   9       13.19      274.17    241.68 o 
   9   8   9     1671.59     1936.73    259.25 o 
 -11   9   9     1845.72     1933.04    189.49 o 
 -10   9   9      415.89      469.26    139.53 o 
  -9   9   9     2851.86     3321.10    154.62 o 
  -8   9   9     2838.01     2696.08    138.91 o 
  -7   9   9     4329.73     4069.52    180.73 o 
  -6   9   9     1832.02     1759.82    174.32 o 
  -5   9   9     3241.19     3093.67    164.49 o 
  -4   9   9     3946.52     3843.79    104.65 o 
  -3   9   9     3051.74     3034.56    106.47 o 
  -2   9   9     4976.33     5273.89    255.44 o 
  -1   9   9     4502.85     4914.34    429.85 o 
   0   9   9     2321.15     2300.94    128.09 o 
   1   9   9      655.17      750.93    124.61 o 
   2   9   9     7367.12     7381.90    244.36 o 
   3   9   9       11.17      -23.05    101.05 o 
   4   9   9     1924.41     2084.43    115.94 o 
   5   9   9        3.65      -61.00     95.88 o 
   6   9   9     1308.50     1198.48    242.11 o 
   7   9   9      225.64      -51.92    245.47 o 
   8   9   9     1178.62      975.24    247.34 o 
   9   9   9      268.46      388.50    261.69 o 
 -10  10   9      615.32     1346.09    233.15 o 
  -9  10   9     1082.50     1055.45    146.39 o 
  -8  10   9     1607.07     1389.31    168.12 o 
  -7  10   9     2675.17     2912.11    185.00 o 
  -6  10   9     1788.62     2257.42    568.82 o 
  -5  10   9     6620.85     6360.23    224.51 o 
  -4  10   9     2851.50     2691.02    172.98 o 
  -3  10   9     7423.53     7756.89    256.38 o 
  -2  10   9      386.01      295.07    118.85 o 
  -1  10   9    19814.42    20317.81    430.52 o 
   0  10   9      764.77      627.95    146.08 o 
   1  10   9    14248.21    14594.79    523.85 o 
   2  10   9      674.28      745.73    144.66 o 
   3  10   9     6648.29     6987.82    180.55 o 
   4  10   9      252.52      214.28    193.51 o 
   5  10   9     5138.15     5139.53    253.72 o 
   6  10   9      427.61      517.76    250.69 o 
   7  10   9     2114.36     2309.26    252.57 o 
   8  10   9       35.58      222.24    244.73 o 
 -10  11   9      513.47      595.25    181.66 o 
  -9  11   9     1499.57     1455.96    198.27 o 
  -8  11   9      959.57     1216.18    221.80 o 
  -7  11   9     2794.20     2583.12    213.03 o 
  -6  11   9     2030.46     1874.19    179.73 o 
  -5  11   9     4663.86     4569.33    202.28 o 
  -4  11   9     2786.42     2868.91    190.84 o 
  -3  11   9     2429.26     2199.77    129.91 o 
  -2  11   9     6224.06     6021.14    159.58 o 
  -1  11   9      527.10      660.54    131.87 o 
   0  11   9     6778.01     7160.45    299.28 o 
   1  11   9       15.90       73.12    136.36 o 
   2  11   9     2826.10     2958.10    337.34 o 
   3  11   9       16.36       79.45    140.40 o 
   4  11   9     1676.31     1849.88    236.39 o 
   5  11   9       17.94       73.12    212.10 o 
   6  11   9     1667.28     1977.83    276.07 o 
   7  11   9      363.08      541.63    239.25 o 
   8  11   9      466.04      582.96    269.78 o 
  -9  12   9      373.83      448.24    173.72 o 
  -8  12   9     1485.36     1400.41    202.92 o 
  -7  12   9     1584.21     1567.99    208.15 o 
  -6  12   9      827.17      777.57    183.20 o 
  -5  12   9     4342.01     4486.16    254.06 o 
  -4  12   9      639.22      646.49    175.10 o 
  -3  12   9     5317.44     5923.85    525.36 o 
  -2  12   9      273.96     1396.53    711.10 o 
  -1  12   9     5819.88     5928.62    207.92 o 
   0  12   9     3019.68     3188.66    324.57 o 
   1  12   9     8840.11     8946.83    716.85 o 
   2  12   9      168.73      112.02    140.81 o 
   3  12   9     4276.15     5077.52    546.97 o 
   4  12   9        0.15        5.03    153.28 o 
   5  12   9     2227.82     2339.56    271.08 o 
   6  12   9      143.19      154.89    276.57 o 
   7  12   9     1359.94     1681.18    274.56 o 
  -9  13   9      659.49      779.49    214.53 o 
  -8  13   9      748.34      467.27    197.27 o 
  -7  13   9     2315.67     2972.92    280.91 o 
  -6  13   9     1728.47     1567.62    210.03 o 
  -5  13   9     1755.50     1714.08    202.82 o 
  -4  13   9     4387.98     4094.34    274.22 o 
  -3  13   9      745.78      640.64    230.55 o 
  -2  13   9     2866.79     2851.32    154.09 o 
  -1  13   9     1537.89     1471.34    155.78 o 
   0  13   9     3354.95     3685.26    172.93 o 
   1  13   9        7.96      -45.31    157.14 o 
   2  13   9     4469.24     4906.79    196.94 o 
   3  13   9        2.04        3.22    160.39 o 
   4  13   9     2715.53     2902.34    189.03 o 
   5  13   9      302.74      207.86    280.27 o 
   6  13   9     1637.37     1313.14    262.90 o 
   7  13   9       63.19      -95.36    303.59 o 
  -8  14   9      429.35      313.49    218.24 o 
  -7  14   9      818.93      839.27    218.53 o 
  -6  14   9     1222.52     1251.50    227.06 o 
  -5  14   9     1718.23     1748.77    222.22 o 
  -4  14   9      551.59      581.47    272.67 o 
  -3  14   9     1923.28     2079.24    297.84 o 
  -2  14   9     1422.10     1336.87    156.99 o 
  -1  14   9     2763.03     2859.25    209.18 o 
   0  14   9       26.39      -82.11    159.84 o 
   1  14   9     2010.35     2298.60    178.76 o 
   2  14   9        4.78      -72.56    163.89 o 
   3  14   9     2049.48     2079.28    193.02 o 
   4  14   9       18.42      -83.89    265.56 o 
   5  14   9     1912.94     1952.18    308.76 o 
   6  14   9        6.44     -178.60    311.65 o 
  -7  15   9      874.02      815.58    232.74 o 
  -6  15   9     2269.37     2986.26    233.74 o 
  -5  15   9     1036.15     1029.35    193.86 o 
  -4  15   9     3450.88     3586.38    331.88 o 
  -3  15   9      616.02      645.92    268.16 o 
  -2  15   9     2470.18     2837.55    314.83 o 
  -1  15   9       54.47       64.54    164.39 o 
   0  15   9     3999.13     4181.85    200.55 o 
   1  15   9      391.84      287.65    195.05 o 
   2  15   9     2473.89     2404.46    184.89 o 
   3  15   9       97.35      -20.78    177.27 o 
   4  15   9     2335.42     2475.05    281.99 o 
   5  15   9      196.70      306.96    272.50 o 
  -5  16   9      501.22      652.38    229.57 o 
  -4  16   9      875.87     1044.21    315.71 o 
  -3  16   9     1928.04     2001.41    299.58 o 
  -2  16   9      343.17      304.58    257.19 o 
  -1  16   9     1579.65     1627.26    183.12 o 
   0  16   9      199.20      168.02    186.89 o 
   1  16   9     1457.16     1442.66    190.14 o 
   2  16   9        1.64     -148.00    181.81 o 
   3  16   9      717.30      496.06    309.06 o 
   4  16   9       19.91      -13.68    271.29 o 
  -4  17   9     1372.25     1719.78    326.60 o 
  -3  17   9      159.03      465.44    324.04 o 
  -2  17   9     2476.09     2998.17    345.19 o 
  -1  17   9       87.31      382.74    297.86 o 
   0  17   9     1772.94     2009.02    203.76 o 
   1  17   9       21.30     -100.12    191.15 o 
   2  17   9     1709.89     1819.88    206.98 o 
 -12   0  10      897.59      833.67    300.53 o 
 -10   0  10      185.91      183.42    230.53 o 
  -8   0  10      182.95      218.27    191.88 o 
  -6   0  10      969.37      950.71     68.66 o 
  -4   0  10    13930.96    14467.76    139.93 o 
  -2   0  10    14131.13    15026.76    202.27 o 
   0   0  10     4725.69     4473.47     97.62 o 
   2   0  10    13420.29    12789.69    191.85 o 
   4   0  10     7487.07     6910.96    207.40 o 
   6   0  10    13396.49    12970.00    299.49 o 
   8   0  10     5669.15     5610.77    266.81 o 
  10   0  10     3050.87     2948.28    299.39 o 
 -12   1  10     5923.18     5871.86    244.70 o 
 -11   1  10       35.65     1579.58   1118.01 o 
 -10   1  10    10679.04    10549.82    242.18 o 
  -9   1  10       10.31      176.85    211.99 o 
  -8   1  10    19413.70    19584.15    460.38 o 
  -7   1  10      265.71      295.72     50.83 o 
  -6   1  10    30496.86    31459.36    260.95 o 
  -5   1  10     1313.78     1387.82     29.98 o 
  -4   1  10    29526.50    28889.51    197.20 o 
  -3   1  10      420.87      428.41     19.38 o 
  -2   1  10    44410.49    43982.30    250.06 o 
  -1   1  10     4870.32     5153.27    173.70 o 
   0   1  10    34147.45    34480.05    388.03 o 
   1   1  10     3049.87     3084.66     76.38 o 
   2   1  10    17922.00    17409.89    152.46 o 
   3   1  10       90.42      142.59     93.77 o 
   4   1  10     5954.12     5719.51    143.62 o 
   5   1  10       12.86       60.31    127.44 o 
   6   1  10     2630.18     2358.39    153.11 o 
   7   1  10      247.83      155.25    146.54 o 
   8   1  10      746.48      661.07    159.11 o 
   9   1  10      124.00        3.35    169.12 o 
  10   1  10      419.38      421.41    187.24 o 
 -12   2  10      301.14      211.12    180.77 o 
 -11   2  10      263.07      317.34    199.06 o 
 -10   2  10      197.33      235.11    183.52 o 
  -9   2  10       88.80       28.80    214.88 o 
  -8   2  10       63.36      127.01    110.66 o 
  -7   2  10       65.12       45.99     61.02 o 
  -6   2  10     1000.04      948.84     54.10 o 
  -5   2  10       13.43       66.04     47.70 o 
  -4   2  10     2370.02     2400.65     91.41 o 
  -3   2  10      817.36      868.33     53.95 o 
  -2   2  10     8127.49     8371.52    172.99 o 
  -1   2  10       78.08      164.45     35.36 o 
   0   2  10     6332.52     6516.75    104.08 o 
   1   2  10     3697.50     3654.15    143.23 o 
   2   2  10     9640.21     8713.06     78.26 o 
   3   2  10     1035.12     1009.33     55.74 o 
   4   2  10    17288.68    16410.51    143.23 o 
   5   2  10      733.06      772.68    130.10 o 
   6   2  10    12395.04    11507.75    142.42 o 
   7   2  10       98.70      188.81     87.21 o 
   8   2  10     4346.48     4303.80    179.33 o 
   9   2  10       87.10      106.90    162.15 o 
  10   2  10     1772.73     1922.28    285.21 o 
 -12   3  10     3271.17     3670.60    227.78 o 
 -11   3  10      171.28     1251.87    271.05 o 
 -10   3  10     9059.89     8706.69    304.58 o 
  -9   3  10     1261.55     1606.50    250.03 o 
  -8   3  10    20677.29    20665.36    221.43 o 
  -7   3  10      303.20      477.10    114.51 o 
  -6   3  10    25491.56    24942.88    152.91 o 
  -5   3  10     1329.84     1457.51     73.12 o 
  -4   3  10    39914.50    39336.99    324.40 o 
  -3   3  10      388.88      442.33     55.89 o 
  -2   3  10    22178.12    21874.60    139.18 o 
  -1   3  10     2867.20     2987.86     57.45 o 
   0   3  10    32264.67    32229.32    186.54 o 
   1   3  10      502.15      518.27     67.26 o 
   2   3  10    18890.82    18296.92    136.36 o 
   3   3  10      322.36      318.51     53.32 o 
   4   3  10     8884.44     8403.95    139.08 o 
   5   3  10      839.47      820.23    105.76 o 
   6   3  10     3109.55     3125.19    118.64 o 
   7   3  10       15.21      -51.70    220.18 o 
   8   3  10     1444.38     1805.29    261.32 o 
   9   3  10       38.79       -2.93    201.55 o 
  10   3  10      237.39      316.82    280.67 o 
 -12   4  10      421.27      202.22    270.59 o 
 -11   4  10      274.81      206.70    234.03 o 
 -10   4  10      188.97      328.72    251.00 o 
  -9   4  10     1265.23     1243.27    131.27 o 
  -8   4  10      165.65      280.85    126.91 o 
  -7   4  10     1920.03     1979.44    115.77 o 
  -6   4  10     1151.21     1100.33     65.16 o 
  -5   4  10     1950.36     1875.18     61.57 o 
  -4   4  10     2332.78     2497.69     77.59 o 
  -3   4  10       49.95       27.95     87.86 o 
  -2   4  10     5544.91     5457.43     98.55 o 
  -1   4  10     1574.55     1673.50     57.51 o 
   0   4  10     6598.21     6143.42    110.73 o 
   1   4  10     1790.54     2065.97    158.65 o 
   2   4  10    11213.42    11385.35    143.60 o 
   3   4  10      614.59      660.99     92.69 o 
   4   4  10    15913.29    15644.21    166.13 o 
   5   4  10     2207.74     2142.60    160.00 o 
   6   4  10     6963.18     6978.68    159.34 o 
   7   4  10       72.08       68.56    232.60 o 
   8   4  10     3573.16     3691.15    291.25 o 
   9   4  10        9.34       90.04    212.19 o 
  10   4  10     1761.74     1889.22    291.45 o 
 -12   5  10     2562.04     2677.72    313.50 o 
 -11   5  10        1.85      -97.32    269.14 o 
 -10   5  10     8818.44    10220.13    322.25 o 
  -9   5  10      627.36      548.12    133.64 o 
  -8   5  10    19700.10    19332.45    228.69 o 
  -7   5  10       44.34      159.15    109.91 o 
  -6   5  10    25224.75    24614.30    233.27 o 
  -5   5  10      118.02      116.11     91.65 o 
  -4   5  10    37206.18    37262.56    365.18 o 
  -3   5  10     1205.21     1229.30    102.25 o 
  -2   5  10    23009.12    22727.25    194.39 o 
  -1   5  10       40.63       67.83     47.56 o 
   0   5  10    13709.80    13792.78    161.09 o 
   1   5  10     4376.05     4307.44    111.59 o 
   2   5  10    18953.71    19300.11    488.96 o 
   3   5  10     1469.84     1863.43    106.26 o 
   4   5  10     7262.66     7153.43    227.39 o 
   5   5  10     1143.29     1253.23     99.74 o 
   6   5  10     2087.05     2094.86    105.86 o 
   7   5  10      937.34      835.44    257.95 o 
   8   5  10     1045.53     1281.48    170.87 o 
   9   5  10       53.61       30.86    262.54 o 
  10   5  10       39.41       68.78    227.06 o 
 -12   6  10       64.70      -26.38    277.91 o 
 -11   6  10      643.39      564.14    244.13 o 
 -10   6  10      335.98      336.49    250.01 o 
  -9   6  10     1435.96     1538.84    125.22 o 
  -8   6  10       30.12       70.25    111.16 o 
  -7   6  10     2995.42     3036.72    127.51 o 
  -6   6  10      275.37      312.15    131.77 o 
  -5   6  10     2068.74     2357.72    148.52 o 
  -4   6  10     3024.90     3181.75    144.09 o 
  -3   6  10     7135.22     7259.27    121.89 o 
  -2   6  10     5462.80     5362.65    133.17 o 
  -1   6  10     2722.11     2820.75     87.39 o 
   0   6  10     2782.14     2963.11    104.38 o 
   1   6  10      502.85      610.74    100.33 o 
   2   6  10    12846.16    13135.37    159.78 o 
   3   6  10     3117.77     3278.05    121.93 o 
   4   6  10    12002.01    12104.46    184.72 o 
   5   6  10      144.42      259.26     93.78 o 
   6   6  10     3779.64     4201.61    243.45 o 
   7   6  10      676.90      774.58    223.20 o 
   8   6  10     3308.44     3515.37    265.49 o 
   9   6  10       38.28     1404.88    830.44 o 
 -11   7  10        1.05      113.99    248.53 o 
 -10   7  10     7046.65     6981.94    246.06 o 
  -9   7  10       39.31       10.15    119.92 o 
  -8   7  10    10308.10     9939.33    166.59 o 
  -7   7  10      939.06      970.31    119.68 o 
  -6   7  10    14088.28    13619.33    265.60 o 
  -5   7  10       26.49       58.58    137.69 o 
  -4   7  10    23012.23    21939.00    243.28 o 
  -3   7  10      298.67      404.77    136.43 o 
  -2   7  10    25789.97    25723.70    327.97 o 
  -1   7  10      918.88      959.82     99.12 o 
   0   7  10    14897.79    15502.44    168.64 o 
   1   7  10      368.52      463.09     98.78 o 
   2   7  10    12631.13    12638.46    165.20 o 
   3   7  10     2166.25     2155.46    123.33 o 
   4   7  10     3675.85     3784.77    122.44 o 
   5   7  10     1256.56     1402.88    147.64 o 
   6   7  10      597.93      611.69    206.98 o 
   7   7  10     1122.98     1191.07    241.97 o 
   8   7  10      872.03      873.24    237.08 o 
   9   7  10      687.26      672.76    174.03 o 
 -11   8  10      873.75     1179.97    286.19 o 
 -10   8  10      202.14      378.79    186.26 o 
  -9   8  10     2663.08     2551.52    144.96 o 
  -8   8  10       59.34       28.86    124.03 o 
  -7   8  10      980.29      895.62    124.80 o 
  -6   8  10      218.04      169.59    146.50 o 
  -5   8  10     9572.31     9233.88    200.92 o 
  -4   8  10      566.06      951.90    145.92 o 
  -3   8  10     7282.13     7487.52    443.47 o 
  -2   8  10     3442.37     3527.39    226.95 o 
  -1   8  10     3024.39     3220.22    138.59 o 
   0   8  10     3648.10     3755.17    247.67 o 
   1   8  10     2920.62     2930.47    124.16 o 
   2   8  10     3960.62     4269.17    237.51 o 
   3   8  10     1407.69     1465.82    113.15 o 
   4   8  10     5333.48     5324.83    136.63 o 
   5   8  10     1279.77     1190.75    104.15 o 
   6   8  10     3986.95     4150.34    255.81 o 
   7   8  10      479.17      739.79    249.20 o 
   8   8  10     2618.33     2840.62    278.23 o 
   9   8  10       50.61       48.07    162.51 o 
 -11   9  10       10.57        9.93    235.14 o 
 -10   9  10     4373.63     4539.44    166.07 o 
  -9   9  10       72.13      170.26    139.71 o 
  -8   9  10     4845.25     4809.36    158.98 o 
  -7   9  10      233.21      187.76    150.28 o 
  -6   9  10    11163.73    10308.29    210.41 o 
  -5   9  10      327.85      170.38    149.66 o 
  -4   9  10    12186.82    12806.12    234.62 o 
  -3   9  10     1519.85     1506.99    103.94 o 
  -2   9  10    13666.92    14216.01    663.66 o 
  -1   9  10     1458.15     1697.70    131.87 o 
   0   9  10     9719.63    10262.94    178.12 o 
   1   9  10      446.74      434.01    113.27 o 
   2   9  10     6663.58     6861.27    150.50 o 
   3   9  10     1912.88     1991.61    119.33 o 
   4   9  10     1427.87     1436.50    120.91 o 
   5   9  10     2063.19     2027.60    117.12 o 
   6   9  10     1340.08     1584.25    254.95 o 
   7   9  10      556.09      691.43    225.52 o 
   8   9  10      349.63      341.77    251.11 o 
 -10  10  10       34.51       33.76    143.92 o 
  -9  10  10     2243.15     2780.90    358.43 o 
  -8  10  10      112.47      -50.98    159.41 o 
  -7  10  10     5120.49     4674.18    190.61 o 
  -6  10  10        6.52        9.20    149.51 o 
  -5  10  10     1475.56     1637.69    177.40 o 
  -4  10  10     1043.55      989.36    173.72 o 
  -3  10  10     7422.13     7800.24    141.12 o 
  -2  10  10     1746.69     1883.76    146.09 o 
  -1  10  10     6017.76     6240.87    364.94 o 
   0  10  10     4161.58     4845.17    250.31 o 
   1  10  10     6642.81     6947.48    267.63 o 
   2  10  10     3940.31     4154.76    167.76 o 
   3  10  10     2351.22     2173.42    237.00 o 
   4  10  10     3468.08     3848.47    245.09 o 
   5  10  10      429.30      333.64    216.89 o 
   6  10  10     2404.71     2749.98    273.63 o 
   7  10  10      337.95      455.99    263.62 o 
   8  10  10     1492.98     1607.62    296.59 o 
 -10  11  10     2207.96     2052.94    204.84 o 
  -9  11  10       18.83        1.83    192.65 o 
  -8  11  10     3948.72     3804.68    205.50 o 
  -7  11  10        5.44      121.82    173.52 o 
  -6  11  10     5465.64     5108.64    209.48 o 
  -5  11  10       44.30      -11.40    166.37 o 
  -4  11  10     7014.25     6709.64    337.99 o 
  -3  11  10     2047.00     2140.06    134.87 o 
  -2  11  10     9553.17     9839.96    181.49 o 
  -1  11  10     2346.51     2492.18    151.46 o 
   0  11  10     5963.86     6598.15    276.27 o 
   1  11  10      865.94      966.72    147.17 o 
   2  11  10     1662.07     1759.75    152.59 o 
   3  11  10     1662.58     1846.30    218.80 o 
   4  11  10     1441.70     1763.02    157.95 o 
   5  11  10     1380.33     1476.07    234.82 o 
   6  11  10      386.49      306.51    254.45 o 
   7  11  10      927.59     1030.09    287.58 o 
  -9  12  10     1489.26     1519.28    200.52 o 
  -8  12  10       23.52      152.27    194.50 o 
  -7  12  10     2756.83     2538.38    208.62 o 
  -6  12  10        8.08      486.89    214.96 o 
  -5  12  10     4311.66     4100.77    258.72 o 
  -4  12  10      390.23      435.20    170.70 o 
  -3  12  10     1684.28     1673.53    228.33 o 
  -2  12  10      901.10      956.71    142.18 o 
  -1  12  10     3698.24     4019.71    215.67 o 
   0  12  10     3103.75     3171.25    248.26 o 
   1  12  10     4639.72     4794.61    320.58 o 
   2  12  10     2451.41     2656.21    311.62 o 
   3  12  10     3028.03     3332.97    184.34 o 
   4  12  10     2587.18     2696.90    173.31 o 
   5  12  10     1458.71     1383.02    244.22 o 
   6  12  10     1525.72     1646.95    293.19 o 
   7  12  10      219.98      223.24    282.64 o 
  -8  13  10     1573.27     1261.82    213.83 o 
  -7  13  10      187.29      109.16    196.78 o 
  -6  13  10     3563.32     3600.41    231.21 o 
  -5  13  10      185.12      102.87    180.70 o 
  -4  13  10     4347.45     4599.84    205.09 o 
  -3  13  10      114.74       -1.16    251.45 o 
  -2  13  10     2880.29     2905.37    159.44 o 
  -1  13  10      625.91      610.20    155.41 o 
   0  13  10     3276.98     3367.44    180.60 o 
   1  13  10     2423.94     2911.11    182.52 o 
   2  13  10     1234.45     1557.72    174.87 o 
   3  13  10     1313.47     1380.73    171.92 o 
   4  13  10      786.70      943.10    181.70 o 
   5  13  10     1496.02     1257.45    300.42 o 
   6  13  10      193.31       31.14    302.44 o 
  -7  14  10     2097.06     2132.17    230.73 o 
  -6  14  10        5.20        9.66    205.82 o 
  -5  14  10     3162.38     3588.81    211.60 o 
  -4  14  10       71.51       18.72    199.72 o 
  -3  14  10     4085.92     4480.26    319.04 o 
  -2  14  10      512.74      463.33    158.82 o 
  -1  14  10     2472.66     2625.11    175.11 o 
   0  14  10      557.63      790.45    162.21 o 
   1  14  10      669.42      627.25    171.00 o 
   2  14  10     1000.52     1209.44    177.39 o 
   3  14  10     2016.06     2051.19    251.34 o 
   4  14  10     1253.94     1238.14    258.78 o 
   5  14  10     1050.47      960.49    267.83 o 
  -6  15  10     1790.38     1873.81    219.21 o 
  -5  15  10      184.22      281.62    225.00 o 
  -4  15  10     2029.03     2211.49    321.81 o 
  -3  15  10       87.42      -67.84    268.03 o 
  -2  15  10     2002.82     2048.53    309.08 o 
  -1  15  10      754.32      764.38    175.61 o 
   0  15  10     1106.32      934.58    184.01 o 
   1  15  10     1273.60     1259.02    185.26 o 
   2  15  10      865.63      873.50    176.56 o 
   3  15  10     1378.59     1470.88    191.54 o 
   4  15  10       93.02      143.97    287.36 o 
  -5  16  10     2643.47     3180.70    236.28 o 
  -4  16  10       50.69      114.21    303.31 o 
  -3  16  10     2101.75     2222.89    314.64 o 
  -2  16  10      741.59      535.05    266.41 o 
  -1  16  10     2651.64     2653.25    197.35 o 
   0  16  10      207.07      107.60    189.26 o 
   1  16  10     1068.95     1062.51    189.64 o 
   2  16  10      486.67      474.26    191.77 o 
   3  16  10      495.72      490.05    276.30 o 
  -3  17  10      156.57      230.91    314.51 o 
  -2  17  10      727.35      978.53    322.94 o 
  -1  17  10      615.15      913.53    297.88 o 
   0  17  10      547.10      322.93    201.61 o 
   1  17  10      498.42      393.29    190.74 o 
 -11   0  11     6558.86     7123.23    324.47 o 
  -9   0  11     9558.82     9731.72    322.37 o 
  -7   0  11    12461.34    12157.94    185.82 o 
  -5   0  11     2762.90     2701.76     94.73 o 
  -3   0  11     3783.67     3687.71     91.46 o 
  -1   0  11     2761.60     3097.46    136.32 o 
   1   0  11      714.32      805.19     98.62 o 
   3   0  11     1016.91      952.05    148.15 o 
   5   0  11      153.72      326.93    181.84 o 
   7   0  11     1565.01     1409.75    217.66 o 
   9   0  11      252.45      133.17    247.17 o 
 -12   1  11      194.90     1284.69    809.58 o 
 -11   1  11     3717.28     3712.12    210.16 o 
 -10   1  11      140.73       79.15    174.53 o 
  -9   1  11     7387.43     7548.49    387.32 o 
  -8   1  11       17.88       56.13     94.74 o 
  -7   1  11    12349.52    12134.13    112.54 o 
  -6   1  11      328.02      293.97     54.16 o 
  -5   1  11    22969.08    22590.36    128.83 o 
  -4   1  11       15.68      102.08     52.73 o 
  -3   1  11    25320.63    24203.03    112.96 o 
  -2   1  11     2651.52     2691.93     64.59 o 
  -1   1  11    56973.04    53913.68    212.31 o 
   0   1  11      264.56      370.97     62.14 o 
   1   1  11    30264.25    29437.58    248.94 o 
   2   1  11      245.94      326.16     83.42 o 
   3   1  11    23237.82    22364.02    197.02 o 
   4   1  11       76.73      192.60    110.55 o 
   5   1  11    19828.66    18422.58    221.50 o 
   6   1  11       11.91       -7.16    137.97 o 
   7   1  11     8193.54     7662.82    193.16 o 
   8   1  11       37.33      216.04    278.68 o 
   9   1  11     1874.96     4313.92   1494.90 o 
  10   1  11        1.60       51.59    191.95 o 
 -12   2  11      234.35      296.17    221.13 o 
 -11   2  11     5003.49     5255.02    230.06 o 
 -10   2  11        9.52       99.92    173.41 o 
  -9   2  11     5649.98     6108.78    206.74 o 
  -8   2  11       42.50       76.46    100.52 o 
  -7   2  11     7074.78     7166.11     98.10 o 
  -6   2  11      297.72      274.85     54.44 o 
  -5   2  11     7348.15     7274.08    119.90 o 
  -4   2  11      186.22      213.68     54.81 o 
  -3   2  11     3179.95     2937.72     66.67 o 
  -2   2  11      174.23      220.74     29.54 o 
  -1   2  11     5040.85     5068.64     96.26 o 
   0   2  11       73.37      155.58     50.87 o 
   1   2  11       14.80       -1.45     51.24 o 
   2   2  11      191.74      227.77     45.44 o 
   3   2  11      226.89      192.51     95.34 o 
   4   2  11      375.22      335.23     83.21 o 
   5   2  11      204.22       85.93     90.22 o 
   6   2  11      469.83      598.31     96.92 o 
   7   2  11      350.69      362.50     94.45 o 
   8   2  11        9.97      -68.37    165.78 o 
   9   2  11      946.85     1027.99    263.57 o 
  10   2  11      108.92      316.91    286.57 o 
 -12   3  11       91.98      129.38    204.35 o 
 -11   3  11     1859.37     1973.81    202.61 o 
 -10   3  11      539.70      473.73    265.42 o 
  -9   3  11     8426.75     8569.99    300.92 o 
  -8   3  11     1485.00     1548.64    131.36 o 
  -7   3  11    16667.21    16560.13    206.24 o 
  -6   3  11      130.45      183.16     58.85 o 
  -5   3  11    22190.32    21485.08    196.06 o 
  -4   3  11       63.77       67.52     62.87 o 
  -3   3  11    26959.08    26284.55    270.19 o 
  -2   3  11       29.13       95.50     54.21 o 
  -1   3  11    17192.00    16548.95    161.04 o 
   0   3  11        5.30       -9.54     72.79 o 
   1   3  11    17549.30    16025.90    139.09 o 
   2   3  11        1.04       72.18     54.23 o 
   3   3  11    29093.13    27880.75    212.74 o 
   4   3  11      148.86      449.19    104.78 o 
   5   3  11    21139.47    21188.38    488.78 o 
   6   3  11      242.92      188.05    107.90 o 
   7   3  11     7071.40     7187.25    292.00 o 
   8   3  11       19.01      -67.17    203.49 o 
   9   3  11     1971.18     2109.08    278.78 o 
  10   3  11        2.22      139.70    286.01 o 
 -12   4  11       51.84      104.86    293.49 o 
 -11   4  11     2819.45     2802.17    306.07 o 
 -10   4  11      432.13      523.40    238.54 o 
  -9   4  11     4882.26     5103.88    164.07 o 
  -8   4  11      356.18      318.87    127.39 o 
  -7   4  11     9081.68     8729.30    176.78 o 
  -6   4  11     1721.57     1664.94     73.07 o 
  -5   4  11     6611.32     6452.94     82.70 o 
  -4   4  11     2570.47     2912.66    119.17 o 
  -3   4  11     4444.66     4515.98     92.25 o 
  -2   4  11      450.11      513.93     76.23 o 
  -1   4  11     1246.67     1322.09     60.39 o 
   0   4  11     3072.06     3212.09     98.93 o 
   1   4  11      195.24      233.20     77.64 o 
   2   4  11      466.27      552.78     74.50 o 
   3   4  11       35.71      121.18    111.95 o 
   4   4  11      245.73      231.02    123.31 o 
   5   4  11      957.05      961.67    107.43 o 
   6   4  11      279.60      301.35    106.07 o 
   7   4  11      515.87      425.80    247.57 o 
   8   4  11      406.17      319.05    233.12 o 
   9   4  11      483.17      634.41    281.45 o 
 -12   5  11      164.92      -88.36    297.83 o 
 -11   5  11     1667.12     1956.79    287.91 o 
 -10   5  11      186.59      247.65    246.91 o 
  -9   5  11     5442.08     5239.45    171.38 o 
  -8   5  11      229.67      426.10    128.73 o 
  -7   5  11    16665.20    16872.00    451.46 o 
  -6   5  11     1361.11     1320.08     74.43 o 
  -5   5  11    24403.17    24132.06    195.02 o 
  -4   5  11      218.21      186.49     75.24 o 
  -3   5  11    27458.00    27254.09    384.70 o 
  -2   5  11      462.26      400.56     63.89 o 
  -1   5  11    15793.07    15596.05    273.08 o 
   0   5  11      114.89      236.78     89.51 o 
   1   5  11    17711.14    18170.90    169.93 o 
   2   5  11        1.30      189.29     95.99 o 
   3   5  11    19451.41    19479.67    261.43 o 
   4   5  11       24.47       58.67     97.62 o 
   5   5  11    12576.49    12645.71    170.11 o 
   6   5  11        2.02      -45.30     87.06 o 
   7   5  11     4531.06     4624.06    181.67 o 
   8   5  11      114.97      499.51    229.99 o 
   9   5  11     2763.36     2872.85    309.93 o 
 -11   6  11     3395.11     3323.90    272.25 o 
 -10   6  11      547.80      524.73    250.26 o 
  -9   6  11     6547.49     7204.93    913.94 o 
  -8   6  11     1320.33     1451.27    119.60 o 
  -7   6  11     1421.37     1576.75    120.00 o 
  -6   6  11     3705.65     3661.15    131.11 o 
  -5   6  11     6033.03     5654.83    181.50 o 
  -4   6  11     1882.11     2103.55    149.99 o 
  -3   6  11     5053.00     5340.15    118.88 o 
  -2   6  11     2955.93     3056.72    145.78 o 
  -1   6  11      511.09      558.57     53.51 o 
   0   6  11     1793.87     1806.14     88.32 o 
   1   6  11      146.68      319.56    101.63 o 
   2   6  11     1558.75     1522.58    110.14 o 
   3   6  11       31.29      116.02     99.40 o 
   4   6  11     3650.94     3603.48    163.20 o 
   5   6  11      615.15      647.14    144.92 o 
   6   6  11      592.39      689.71    213.19 o 
   7   6  11      549.88      572.00    169.60 o 
   8   6  11      361.24      370.86    165.33 o 
   9   6  11      503.55      537.06    240.55 o 
 -11   7  11     1863.51     1812.62    281.92 o 
 -10   7  11      518.67      590.83    153.73 o 
  -9   7  11     3205.78     3197.13    144.44 o 
  -8   7  11      228.24      138.14    122.08 o 
  -7   7  11     7072.59     6760.11    151.20 o 
  -6   7  11      422.40      412.07    115.88 o 
  -5   7  11    14710.38    14903.00    226.39 o 
  -4   7  11      687.16      852.68    143.07 o 
  -3   7  11    18884.42    18549.55    478.28 o 
  -2   7  11      266.83      246.53    117.56 o 
  -1   7  11    17729.30    17547.57    280.54 o 
   0   7  11        2.00       22.07    103.87 o 
   1   7  11    17045.39    17232.34    217.33 o 
   2   7  11      247.93      379.57    109.37 o 
   3   7  11    15342.34    16050.58    237.72 o 
   4   7  11       32.24      132.65    103.95 o 
   5   7  11     9080.50     9229.59    158.51 o 
   6   7  11       91.10      234.72    202.71 o 
   7   7  11     3683.85     3791.83    263.27 o 
   8   7  11       26.65       86.17    184.88 o 
   9   7  11     1190.70     1396.17    199.46 o 
 -11   8  11     2460.90     2343.49    308.51 o 
 -10   8  11      948.93      937.70    140.00 o 
  -9   8  11     3250.20     3329.69    149.44 o 
  -8   8  11     1575.83     1396.01    155.39 o 
  -7   8  11     3945.55     3773.42    147.00 o 
  -6   8  11     1944.94     1831.67    159.29 o 
  -5   8  11     1101.91     1067.41    154.03 o 
  -4   8  11     6215.83     6023.94    347.86 o 
  -3   8  11     2961.91     2916.02    157.03 o 
  -2   8  11     5108.47     5190.66    104.53 o 
  -1   8  11      427.25      444.29    106.03 o 
   0   8  11     3957.81     4001.74    133.23 o 
   1   8  11      481.26      441.46    112.04 o 
   2   8  11     2190.46     2382.50    148.40 o 
   3   8  11        2.35      -26.27    102.30 o 
   4   8  11     1562.61     1825.37    122.66 o 
   5   8  11       48.67       11.88    104.14 o 
   6   8  11     1219.51     1330.63    221.34 o 
   7   8  11      469.09      599.41    253.40 o 
   8   8  11      974.45     1057.03    233.00 o 
 -10   9  11      660.94      843.00    138.37 o 
  -9   9  11     2725.25     2710.99    149.27 o 
  -8   9  11      867.48      770.30    136.27 o 
  -7   9  11     4093.59     4030.59    191.67 o 
  -6   9  11      586.23      787.74    172.62 o 
  -5   9  11     3506.73     3316.57    197.01 o 
  -4   9  11       22.73       -4.69    163.89 o 
  -3   9  11    14201.34    14225.29    233.25 o 
  -2   9  11      179.83      261.25    100.79 o 
  -1   9  11    16790.62    17628.32    311.40 o 
   0   9  11        4.52       -7.94    111.85 o 
   1   9  11     9499.70     9819.79    168.24 o 
   2   9  11       90.87       51.91    113.17 o 
   3   9  11     7982.29     8144.33    163.37 o 
   4   9  11        2.16      -18.31    112.21 o 
   5   9  11     5668.56     6185.88    288.69 o 
   6   9  11        6.30       40.07    249.20 o 
   7   9  11     2601.44     2944.10    280.47 o 
   8   9  11       25.82      168.01    271.07 o 
 -10  10  11      489.45      632.45    143.23 o 
  -9  10  11     2537.78     2306.92    177.76 o 
  -8  10  11     2912.07     2609.13    192.21 o 
  -7  10  11     2300.14     2501.66    187.59 o 
  -6  10  11     2609.36     2626.36    194.02 o 
  -5  10  11     2594.85     2591.41    186.19 o 
  -4  10  11     1585.67     1567.66    174.39 o 
  -3  10  11     1787.59     1836.68    114.51 o 
  -2  10  11     7399.54     7558.87    308.90 o 
  -1  10  11      158.12      207.28    128.45 o 
   0  10  11     3834.20     3947.97    157.62 o 
   1  10  11       74.21       35.72    138.32 o 
   2  10  11     4311.96     4667.61    242.81 o 
   3  10  11        8.36       59.42    112.50 o 
   4  10  11     1425.97     1263.34    125.19 o 
   5  10  11       10.84       19.09    213.30 o 
   6  10  11     1447.25     1277.90    236.08 o 
   7  10  11      213.64     1311.95    289.12 o 
   8  10  11      467.96      601.69    250.93 o 
  -9  11  11     1188.03      997.85    197.72 o 
  -8  11  11     1864.95     1755.60    193.71 o 
  -7  11  11     2757.06     2659.21    207.99 o 
  -6  11  11      393.77      297.21    185.13 o 
  -5  11  11     4423.59     4557.85    200.32 o 
  -4  11  11      460.80      405.42    163.72 o 
  -3  11  11     4031.88     4288.24    133.78 o 
  -2  11  11      253.13      306.17    131.04 o 
  -1  11  11     5819.84     6233.24    328.49 o 
   0  11  11      418.27      527.85    140.26 o 
   1  11  11     7593.02     8264.32    193.66 o 
   2  11  11       45.31      149.85    149.34 o 
   3  11  11     4208.22     4764.61    365.53 o 
   4  11  11        4.89      -27.07    219.17 o 
   5  11  11     3256.08     3936.05    286.73 o 
   6  11  11      177.43       32.97    241.32 o 
   7  11  11     1239.28     1477.49    291.12 o 
  -9  12  11     1258.06     1518.52    207.97 o 
  -8  12  11     1709.38     1634.28    193.13 o 
  -7  12  11     2010.60     2110.86    198.73 o 
  -6  12  11     2281.27     2229.06    212.62 o 
  -5  12  11     2044.81     2171.12    199.07 o 
  -4  12  11     2309.36     2392.05    196.53 o 
  -3  12  11     1172.84     1177.37    175.72 o 
  -2  12  11     2130.12     2242.30    150.82 o 
  -1  12  11      302.45      276.65    137.66 o 
   0  12  11     4886.99     5358.32    294.72 o 
   1  12  11       34.69       46.27    153.07 o 
   2  12  11     2244.01     2819.11    182.36 o 
   3  12  11        3.55      117.17    170.41 o 
   4  12  11     2010.66     2130.76    174.36 o 
   5  12  11      299.88      370.03    251.32 o 
   6  12  11     1472.95     1715.80    264.70 o 
  -8  13  11      794.05      852.24    207.01 o 
  -7  13  11     1320.23     1217.01    258.16 o 
  -6  13  11      453.57      553.98    195.61 o 
  -5  13  11     1843.28     1707.61    204.60 o 
  -4  13  11      367.37      305.08    178.59 o 
  -3  13  11     2388.47     2719.61    282.27 o 
  -2  13  11      520.26      550.31    143.69 o 
  -1  13  11     2795.81     3034.77    175.94 o 
   0  13  11       50.79       19.21    157.12 o 
   1  13  11     2520.87     2794.99    192.13 o 
   2  13  11       35.56      174.68    168.14 o 
   3  13  11     2013.44     2301.27    185.82 o 
   4  13  11       11.73       67.93    179.71 o 
   5  13  11     1551.10     1504.70    288.64 o 
   6  13  11        4.66      106.41    300.26 o 
  -7  14  11      887.68      838.39    193.93 o 
  -6  14  11     2643.83     3127.14    232.71 o 
  -5  14  11     1087.86     1131.51    220.23 o 
  -4  14  11     2933.52     3295.75    219.80 o 
  -3  14  11      481.29      301.64    284.76 o 
  -2  14  11     2225.78     2447.20    279.36 o 
  -1  14  11      647.08      489.81    175.04 o 
   0  14  11     1626.14     1664.37    180.28 o 
   1  14  11       84.35       24.00    179.60 o 
   2  14  11     2255.60     2418.09    187.54 o 
   3  14  11       85.49       34.30    183.60 o 
   4  14  11     1940.02     2087.58    294.23 o 
   5  14  11      119.00      177.79    316.63 o 
  -6  15  11      355.61      360.35    234.72 o 
  -5  15  11      971.23      936.46    201.70 o 
  -4  15  11      325.17      362.66    224.28 o 
  -3  15  11     1496.35     1302.02    270.89 o 
  -2  15  11      380.54      246.13    294.66 o 
  -1  15  11     2138.10     2401.15    194.55 o 
   0  15  11       40.45      -44.31    184.14 o 
   1  15  11      700.28      660.56    182.01 o 
   2  15  11       29.26       24.48    187.33 o 
   3  15  11      860.54      994.27    192.17 o 
   4  15  11        4.90     -201.93    316.15 o 
  -4  16  11     1492.87     1765.70    219.85 o 
  -3  16  11      430.84      255.98    315.35 o 
  -2  16  11     1955.92     2376.82    323.19 o 
  -1  16  11       24.33     -144.48    283.88 o 
   0  16  11     2913.77     3110.26    218.94 o 
   1  16  11       38.12       20.27    180.19 o 
   2  16  11     1372.30     1520.47    206.91 o 
 -12   0  12     7405.24     7672.21    385.20 o 
 -10   0  12     8518.81     8626.90    345.12 o 
  -8   0  12    19114.28    19493.71    375.12 o 
  -6   0  12    24605.89    23720.58    552.74 o 
  -4   0  12    23980.62    22686.61    182.41 o 
  -2   0  12    21510.95    21369.76    214.87 o 
   0   0  12    18276.93    16809.32    175.03 o 
   2   0  12     7604.08     7514.68    178.57 o 
   4   0  12     4850.84     4873.96    204.15 o 
   6   0  12     5493.92     5121.30    238.66 o 
   8   0  12       61.76       82.83    244.02 o 
 -12   1  12       29.55       87.27    197.95 o 
 -11   1  12      221.87      315.93    190.69 o 
 -10   1  12       48.22       88.53    185.34 o 
  -9   1  12       52.12       79.39    160.59 o 
  -8   1  12        8.25       82.47    139.30 o 
  -7   1  12        3.26       32.52     51.78 o 
  -6   1  12      416.08      444.21     57.38 o 
  -5   1  12       14.18        5.31     58.65 o 
  -4   1  12     2182.44     2166.39     66.29 o 
  -3   1  12       18.48       54.33     52.90 o 
  -2   1  12     9878.44     9293.01    118.99 o 
  -1   1  12      222.18      309.06     59.65 o 
   0   1  12    13915.22    13717.80    131.80 o 
   1   1  12     1170.82     1251.61     86.96 o 
   2   1  12    10650.86     9926.30    136.96 o 
   3   1  12      392.09     2166.80   1113.20 o 
   4   1  12     4947.62     4366.01    140.35 o 
   5   1  12        0.39       90.76    127.33 o 
   6   1  12     6210.51     9415.75   3141.02 o 
   7   1  12       17.03       67.38    152.37 o 
   8   1  12     3891.74     4826.97    971.99 o 
   9   1  12       94.64       44.61    156.40 o 
 -12   2  12     4044.88     4186.12    234.77 o 
 -11   2  12       90.53      186.81    203.74 o 
 -10   2  12     8381.94     8368.07    239.01 o 
  -9   2  12      974.07      908.70    179.28 o 
  -8   2  12    15506.74    15909.54    178.53 o 
  -7   2  12       35.76      152.20     60.44 o 
  -6   2  12    20037.61    19588.19    120.23 o 
  -5   2  12      448.62      445.06     61.06 o 
  -4   2  12    17367.23    17109.66    118.63 o 
  -3   2  12     1226.51     1181.74     68.29 o 
  -2   2  12    32078.81    29477.05    350.98 o 
  -1   2  12        6.71       61.60     48.10 o 
   0   2  12    19021.01    18909.80    259.06 o 
   1   2  12      179.02      208.13     53.06 o 
   2   2  12    14516.23    14221.98    161.33 o 
   3   2  12      128.94       41.05     97.83 o 
   4   2  12     5798.92     5550.63    138.34 o 
   5   2  12       11.89      -37.73     95.61 o 
   6   2  12     2727.95     2771.58    111.11 o 
   7   2  12      158.40      214.81     98.74 o 
   8   2  12      671.29      476.83    264.54 o 
   9   2  12        6.90      135.98    277.58 o 
 -12   3  12      129.04      141.57    205.97 o 
 -11   3  12      596.30      628.92    202.07 o 
 -10   3  12       21.47      110.68    165.74 o 
  -9   3  12      295.48      473.81    165.93 o 
  -8   3  12      485.81      709.11    110.66 o 
  -7   3  12     1270.38     1287.65     74.14 o 
  -6   3  12     2486.07     2504.72     71.36 o 
  -5   3  12      910.07     1042.21     67.70 o 
  -4   3  12     1960.45     1947.26     75.63 o 
  -3   3  12      586.41      523.12     33.62 o 
  -2   3  12     4590.48     4358.88    154.12 o 
  -1   3  12       12.26       83.24     39.43 o 
   0   3  12    10445.41    10402.66    102.46 o 
   1   3  12      621.45      648.41     68.24 o 
   2   3  12     7722.77     7316.77    136.84 o 
   3   3  12      319.88      569.08    154.00 o 
   4   3  12     4678.07     4648.90    350.54 o 
   5   3  12      720.20      848.95    118.27 o 
   6   3  12     5773.83     5515.23    144.60 o 
   7   3  12       25.24       -8.08    231.92 o 
   9   3  12       32.29      -45.76    281.17 o 
 -12   4  12     2953.04     3093.23    242.40 o 
 -11   4  12       73.98      103.42    198.43 o 
 -10   4  12     4931.60     4887.65    309.94 o 
  -9   4  12       18.89      -50.02    138.78 o 
  -8   4  12    10550.97    10397.19    265.91 o 
  -7   4  12       11.47      -11.71    126.14 o 
  -6   4  12    18429.80    17807.50    148.99 o 
  -5   4  12      968.80      960.32     61.61 o 
  -4   4  12    27340.64    27246.10    159.89 o 
  -3   4  12     1664.20     1664.05     80.92 o 
  -2   4  12    13768.33    13610.87    130.26 o 
  -1   4  12     2275.44     2280.44     59.79 o 
   0   4  12    24616.81    23803.08    190.06 o 
   1   4  12     1087.13     1125.69     86.98 o 
   2   4  12     6902.83     6829.65    170.36 o 
   3   4  12      396.04      316.54    134.27 o 
   4   4  12     8514.18     8291.42    154.66 o 
   5   4  12       67.30       71.38    110.20 o 
   6   4  12     1817.59     1854.92    123.02 o 
   7   4  12       30.17       -8.60    207.99 o 
   8   4  12       85.80      243.71    269.81 o 
   9   4  12      147.36      157.50    268.68 o 
 -11   5  12      161.82      153.78    233.46 o 
 -10   5  12      198.86      202.26    255.46 o 
  -9   5  12     1583.97     1508.36    148.50 o 
  -8   5  12      359.63      319.95    137.93 o 
  -7   5  12     2488.39     2455.24    123.46 o 
  -6   5  12     1483.85     1399.19     78.96 o 
  -5   5  12     1026.84     1140.51     95.98 o 
  -4   5  12     5311.28     5286.37    130.76 o 
  -3   5  12     2321.91     2408.54     88.51 o 
  -2   5  12     5225.94     5189.25     90.31 o 
  -1   5  12      799.34      772.86     48.93 o 
   0   5  12    10082.68    10055.94    147.31 o 
   1   5  12      300.23      347.80     90.81 o 
   2   5  12     9534.33     9907.32    147.07 o 
   3   5  12      270.52      312.21    124.75 o 
   4   5  12     5138.19     5411.83    176.75 o 
   5   5  12      152.89      206.27    104.71 o 
   6   5  12     1580.15     1672.71    121.13 o 
   8   5  12     2554.14     2742.80    304.76 o 
   9   5  12        9.70      335.38    232.57 o 
 -11   6  12        0.33       19.26    243.52 o 
 -10   6  12     6825.52     6769.22    300.52 o 
  -9   6  12      341.71      243.55    147.77 o 
  -8   6  12     9315.95     9282.62    164.39 o 
  -7   6  12      331.22      314.73    120.31 o 
  -6   6  12     9510.14     9550.64    159.54 o 
  -5   6  12      845.81      792.40    143.32 o 
  -4   6  12    10303.65    10091.12    145.03 o 
  -3   6  12     1668.29     1729.10    120.43 o 
  -2   6  12    16724.20    16930.29    210.95 o 
  -1   6  12      407.74      457.47    106.09 o 
   0   6  12    12536.88    12963.32    168.84 o 
   1   6  12     1614.60     1711.52    107.66 o 
   2   6  12     9520.76     9407.89    188.72 o 
   3   6  12      114.32      115.20    102.30 o 
   4   6  12     3948.40     4089.57    129.84 o 
   5   6  12      550.35      551.59    103.60 o 
   6   6  12      625.92      718.22    153.09 o 
   7   6  12      984.76     1078.88    214.35 o 
   8   6  12      231.29       71.46    253.59 o 
   9   6  12      513.65      363.43    303.99 o 
 -11   7  12      631.61      802.66    290.42 o 
 -10   7  12       10.79      -50.58    160.90 o 
  -9   7  12      414.08      491.80    136.95 o 
  -8   7  12       40.14       69.58    123.94 o 
  -7   7  12     1189.82     1166.22    127.02 o 
  -6   7  12      431.64      529.74    116.63 o 
  -5   7  12     6517.59     6413.19    191.65 o 
  -4   7  12     2878.29     3163.13    228.76 o 
  -3   7  12     3197.31     3318.95    122.11 o 
  -2   7  12     3529.05     3643.10    140.00 o 
  -1   7  12      736.32      870.12    126.83 o 
   0   7  12     6814.41     6856.46    120.79 o 
   1   7  12      163.33      159.35    104.61 o 
   2   7  12     5388.13     5575.93    142.49 o 
   3   7  12      256.17      438.19    114.59 o 
   4   7  12     2581.57     2728.47    131.57 o 
   5   7  12      514.86      495.72    111.90 o 
   6   7  12     3865.26     3799.54    263.59 o 
   7   7  12      411.44      579.10    178.04 o 
   8   7  12     2250.62     2366.34    198.74 o 
 -11   8  12        5.74       -2.21    288.08 o 
 -10   8  12     4418.40     4631.97    168.26 o 
  -9   8  12       23.27       -6.45    133.83 o 
  -8   8  12     6053.15     5968.77    219.54 o 
  -7   8  12      636.57      636.45    120.57 o 
  -6   8  12     7991.21     7831.41    591.29 o 
  -5   8  12     1565.11     1445.91    157.32 o 
  -4   8  12     7665.74     8248.09    344.44 o 
  -3   8  12     1136.47     1158.43    167.66 o 
  -2   8  12     8571.18     8705.95    238.08 o 
  -1   8  12     3252.92     3259.86    113.31 o 
   0   8  12     6108.55     6068.37    145.86 o 
   1   8  12      905.94     1101.39    120.42 o 
   2   8  12     6503.14     6597.97    294.01 o 
   3   8  12     1585.85     1691.57    128.12 o 
   4   8  12     2111.30     2246.97    146.35 o 
   5   8  12      576.87      624.61    107.82 o 
   6   8  12     1431.29     1556.37    249.47 o 
   7   8  12      553.09      782.71    228.90 o 
   8   8  12       28.20     2704.51   1619.86 o 
 -10   9  12       25.52       44.93    146.94 o 
  -9   9  12     1647.54     1652.65    141.80 o 
  -8   9  12        2.04      -96.98    167.09 o 
  -7   9  12     2194.37     2201.10    200.37 o 
  -6   9  12      306.10      252.55    149.21 o 
  -5   9  12     2027.63     2209.73    245.09 o 
  -4   9  12      140.95      150.95    161.15 o 
  -3   9  12     2400.75     2379.26    166.91 o 
  -2   9  12     1318.77     1522.15    115.32 o 
  -1   9  12     2307.91     2376.04    101.70 o 
   0   9  12     5015.58     5301.91    148.70 o 
   1   9  12      677.14      758.19    129.61 o 
   2   9  12     3880.21     4313.41    148.91 o 
   3   9  12      242.27      268.84    125.13 o 
   4   9  12     3409.45     3372.48    138.79 o 
   5   9  12      208.88      277.69    231.60 o 
   6   9  12     1625.30     1894.85    244.55 o 
   7   9  12      330.55      436.57    272.78 o 
   8   9  12     1627.59     2062.18    276.83 o 
 -10  10  12     3291.76     3490.83    216.44 o 
  -9  10  12       58.40      136.55    156.93 o 
  -8  10  12     3890.41     4160.59    266.52 o 
  -7  10  12       59.02      153.68    176.92 o 
  -6  10  12     6548.99     6547.86    206.91 o 
  -5  10  12     1108.86     1160.72    178.65 o 
  -4  10  12     5352.42     5457.66    200.01 o 
  -3  10  12     5798.65     6329.54    204.85 o 
  -2  10  12     7343.00     7707.75    186.91 o 
  -1  10  12     2450.86     2817.77    213.88 o 
   0  10  12     4512.75     4862.55    451.30 o 
   1  10  12     1086.16     1152.12    212.51 o 
   2  10  12     1521.82     1574.30    130.40 o 
   3  10  12      903.49      987.32    127.62 o 
   4  10  12     1198.54     1322.31    122.24 o 
   5  10  12      808.77      755.70    254.69 o 
   6  10  12      612.87      937.81    277.02 o 
   7  10  12      669.09      717.02    247.54 o 
  -9  11  12     1707.67     1640.60    203.83 o 
  -8  11  12       21.27       73.64    183.49 o 
  -7  11  12     3731.21     3646.43    376.90 o 
  -6  11  12      231.63      214.21    187.43 o 
  -5  11  12     2164.98     2353.84    201.63 o 
  -4  11  12      470.30      602.04    165.28 o 
  -3  11  12      725.73      942.47    117.64 o 
  -2  11  12      802.13      939.48    119.44 o 
  -1  11  12     1228.67     1308.30    143.01 o 
   0  11  12     1691.13     1864.88    153.28 o 
   1  11  12     2419.59     2446.01    219.84 o 
   2  11  12     2632.16     2765.11    284.70 o 
   3  11  12      727.52      453.88    254.15 o 
   4  11  12     1127.80     1205.90    243.50 o 
   5  11  12      375.27      396.15    275.91 o 
   6  11  12     1520.85     1790.82    298.36 o 
   7  11  12      111.00      202.54    276.80 o 
  -8  12  12     3470.08     3550.83    211.30 o 
  -7  12  12      324.40      225.00    207.25 o 
  -6  12  12     3710.40     3632.89    217.60 o 
  -5  12  12     1088.66      822.72    183.47 o 
  -4  12  12     2812.62     3022.63    232.94 o 
  -3  12  12      994.38     1172.07    193.19 o 
  -2  12  12     3976.03     4218.09    167.78 o 
  -1  12  12     1750.49     2106.39    166.29 o 
   0  12  12     3475.69     3570.44    192.52 o 
   1  12  12     1407.09     1825.14    313.07 o 
   2  12  12     1377.61     1720.86    205.89 o 
   3  12  12     1188.97     1598.69    177.98 o 
   4  12  12     1181.56     1331.80    172.59 o 
   5  12  12      775.03      751.40    299.94 o 
   6  12  12      176.81      364.44    298.51 o 
  -8  13  12       87.08       29.47    186.07 o 
  -7  13  12     2347.28     2560.42    218.20 o 
  -6  13  12      145.42      253.10    210.73 o 
  -5  13  12     2408.87     2411.79    206.86 o 
  -4  13  12      230.42      417.73    185.57 o 
  -3  13  12     2255.90     2565.10    334.35 o 
  -2  13  12      134.03      183.58    145.96 o 
  -1  13  12     1437.09     1774.59    176.69 o 
   0  13  12     1321.91     1611.54    170.65 o 
   1  13  12      905.01     1092.41    168.32 o 
   2  13  12      765.10     1081.20    254.76 o 
   3  13  12      713.90      822.69    183.13 o 
   4  13  12     1188.14     1290.39    181.31 o 
   5  13  12      205.77      378.71    281.33 o 
  -7  14  12      207.74      237.45    193.76 o 
  -6  14  12     1423.46     1641.18    225.15 o 
  -5  14  12     1042.11     1164.93    223.16 o 
  -4  14  12     1898.50     2218.98    246.81 o 
  -3  14  12      997.20     1252.43    210.81 o 
  -2  14  12     1608.67     1439.04    256.67 o 
  -1  14  12      616.50      720.70    179.25 o 
   0  14  12     3462.77     3694.74    215.26 o 
   1  14  12     1324.09     1451.95    195.40 o 
   2  14  12      988.50     1164.99    180.79 o 
   3  14  12      575.80      714.10    201.21 o 
   4  14  12      292.12      453.56    314.24 o 
  -5  15  12     2377.95     2974.51    246.92 o 
  -4  15  12      225.71      371.91    240.39 o 
  -3  15  12     1202.65     1568.37    223.82 o 
  -2  15  12      263.19      321.73    269.09 o 
  -1  15  12     1537.21     1626.50    189.46 o 
   0  15  12      353.89      395.99    186.85 o 
   1  15  12      505.30      683.52    182.81 o 
   2  15  12      484.17      299.09    199.29 o 
   3  15  12      396.88      565.83    201.71 o 
  -4  16  12      320.53      244.36    198.37 o 
  -3  16  12      521.95      479.57    194.75 o 
  -2  16  12      919.99      947.12    326.19 o 
  -1  16  12      879.65      882.09    315.81 o 
   0  16  12      609.94      599.51    200.47 o 
   1  16  12      693.22      770.30    206.51 o 
 -11   0  13     3509.91     3647.65    338.21 o 
  -9   0  13     5624.95     5527.33    281.41 o 
  -7   0  13     9870.61     9818.47    125.18 o 
  -5   0  13    18683.44    18313.26    180.43 o 
  -3   0  13    28390.87    27135.35    341.35 o 
  -1   0  13    53554.18    51359.31    386.02 o 
   1   0  13    27165.45    26330.58    252.50 o 
   3   0  13     6338.10     6113.41    194.10 o 
   5   0  13     3171.45     3113.79    218.52 o 
   7   0  13     5118.87     4896.30    273.83 o 
   9   0  13     1328.40     1448.58    256.01 o 
 -12   1  13      102.98       58.79    224.66 o 
 -11   1  13     2208.86     2245.31    217.63 o 
 -10   1  13        0.75       27.43    191.61 o 
  -9   1  13     2817.66     2861.29    181.98 o 
  -8   1  13      289.99      215.78    151.88 o 
  -7   1  13     5852.34     5957.94     78.05 o 
  -6   1  13        2.18       64.98     65.18 o 
  -5   1  13     3060.48     3074.09    114.46 o 
  -4   1  13       58.06      132.18     70.62 o 
  -3   1  13     1794.77     1809.89     65.22 o 
  -2   1  13        3.55       44.99     71.64 o 
  -1   1  13       41.21       72.23     59.13 o 
   0   1  13      104.59    14320.29   7451.16 o 
   1   1  13        5.65      -17.18     85.62 o 
   2   1  13        1.95        2.48     84.11 o 
   3   1  13     1150.46     1108.99    113.09 o 
   4   1  13      729.57      763.26    128.77 o 
   5   1  13     1935.54     1969.83    148.93 o 
   6   1  13       75.94      282.40    155.15 o 
   7   1  13     1114.09      973.37    156.37 o 
   8   1  13       51.19      117.26    156.95 o 
   9   1  13      560.43      386.70    160.52 o 
 -12   2  13        1.48       16.59    202.95 o 
 -11   2  13     2530.82     2566.03    216.96 o 
 -10   2  13       40.16       -7.07    188.50 o 
  -9   2  13     3840.94     3835.48    197.81 o 
  -8   2  13      788.79      735.58    111.72 o 
  -7   2  13     9397.86     9428.25    109.19 o 
  -6   2  13       46.54       50.38     61.62 o 
  -5   2  13    18409.22    17516.08    279.67 o 
  -4   2  13      140.07      113.22     62.12 o 
  -3   2  13    29045.11    28609.90    177.35 o 
  -2   2  13      685.78      671.41     40.37 o 
  -1   2  13    32860.68    32337.31    369.22 o 
   0   2  13      289.06      380.17     77.80 o 
   1   2  13    16719.52    16387.19    165.65 o 
   2   2  13       95.74      156.66     95.52 o 
   3   2  13    13562.63    12785.58    232.33 o 
   4   2  13      317.92      269.85    107.71 o 
   5   2  13     4352.88     4318.81    143.52 o 
   6   2  13       12.32       57.20    118.93 o 
   7   2  13     3031.73     3178.79    138.06 o 
   8   2  13        2.12     -100.23    219.40 o 
   9   2  13     1658.72     2005.10    285.34 o 
 -12   3  13      247.73      294.97    211.86 o 
 -11   3  13     1926.08     2082.69    235.49 o 
 -10   3  13      613.35      562.98    182.78 o 
  -9   3  13     2282.62     2473.51    189.71 o 
  -8   3  13      309.68      345.71    108.14 o 
  -7   3  13     4138.62     4273.00     83.08 o 
  -6   3  13     1611.36     1554.44     70.66 o 
  -5   3  13     3798.27     3657.31     84.11 o 
  -4   3  13      865.20      826.02     62.06 o 
  -3   3  13      578.96      664.66     74.80 o 
  -2   3  13      181.94      198.94     41.99 o 
  -1   3  13     2861.74     3099.79     76.90 o 
   0   3  13      857.95      931.13     95.16 o 
   1   3  13       23.47      228.72     74.01 o 
   2   3  13      635.91      660.38     61.28 o 
   3   3  13     2098.84     2198.09    404.97 o 
   4   3  13      261.28      252.96    114.22 o 
   5   3  13      944.47     1441.46    605.39 o 
   6   3  13      459.62     1392.99    684.28 o 
   8   3  13      159.18      141.78    245.03 o 
   9   3  13     1145.54      868.24    253.34 o 
 -11   4  13      797.14      987.55    210.60 o 
 -10   4  13       39.91       79.87    184.34 o 
  -9   4  13     4273.07     4042.18    190.38 o 
  -8   4  13      102.23       51.91    112.09 o 
  -7   4  13     6197.97     6145.82    208.00 o 
  -6   4  13      303.01      233.85     62.11 o 
  -5   4  13    21821.91    21353.64    204.10 o 
  -4   4  13      253.70      230.00     74.01 o 
  -3   4  13    22183.81    22109.59    161.60 o 
  -2   4  13       86.61      106.73     62.89 o 
  -1   4  13    13922.17    14002.72    197.46 o 
   0   4  13      417.28      565.10     91.84 o 
   1   4  13    24533.85    24358.46    534.16 o 
   2   4  13      218.78      304.38     68.76 o 
   3   4  13     8684.48     8828.99    293.71 o 
   4   4  13       74.72       35.68    112.33 o 
   5   4  13     5608.67     5382.68    152.26 o 
   6   4  13       52.83      135.52    109.11 o 
   7   4  13     1409.06     1647.39    271.16 o 
   8   4  13       15.16       82.76    237.54 o 
   9   4  13     1405.92     1490.55    256.79 o 
 -11   5  13     1968.43     2001.55    205.44 o 
 -10   5  13      286.16      296.30    228.44 o 
  -9   5  13     3214.73     3214.61    168.00 o 
  -8   5  13     1148.30     1190.58    144.48 o 
  -7   5  13     2949.47     3041.84    128.84 o 
  -6   5  13     2473.90     2497.60     89.54 o 
  -5   5  13     3678.75     3735.48     91.89 o 
  -4   5  13     2735.84     2593.11    100.28 o 
  -3   5  13      795.09      787.35     81.39 o 
  -2   5  13     3594.52     3633.26     84.63 o 
  -1   5  13      390.20      574.35    182.04 o 
   0   5  13     1626.67     1662.02    106.53 o 
   1   5  13      191.58      858.01    547.29 o 
   2   5  13     1105.87     1109.89     90.03 o 
   3   5  13      538.06      562.37    138.01 o 
   4   5  13     1188.32     1274.16    225.11 o 
   5   5  13     2899.49     2454.29    234.69 o 
   6   5  13       14.00       34.60    115.67 o 
   7   5  13      504.44      527.52    269.86 o 
   8   5  13      383.50      686.40    231.49 o 
 -11   6  13     1786.61     1783.76    303.21 o 
 -10   6  13      139.09      166.67    260.78 o 
  -9   6  13     2412.95     2279.92    273.80 o 
  -8   6  13      117.70      117.67    116.41 o 
  -7   6  13     6940.47     7007.25    194.75 o 
  -6   6  13      558.15      511.07    118.43 o 
  -5   6  13    13988.89    14362.52    211.10 o 
  -4   6  13        7.50      -27.62    100.83 o 
  -3   6  13    13416.46    14215.04    145.33 o 
  -2   6  13       80.30       56.70     66.93 o 
  -1   6  13    12635.33    13133.84    180.60 o 
   0   6  13      163.26     3965.60   2250.41 o 
   1   6  13    15861.47    15853.04    445.85 o 
   2   6  13       42.04      137.54     96.04 o 
   3   6  13     7890.04     8159.48    201.80 o 
   4   6  13      213.17      165.16    140.41 o 
   6   6  13        1.64        4.61    217.67 o 
   7   6  13     2026.99     2227.58    267.97 o 
   8   6  13       37.29      288.53    297.84 o 
 -11   7  13     2281.21     2264.26    322.80 o 
 -10   7  13      734.24      614.18    283.57 o 
  -9   7  13     2763.89     2783.90    148.09 o 
  -8   7  13      257.33      195.40    127.44 o 
  -7   7  13     2680.10     2491.93    133.82 o 
  -6   7  13     1569.60     1605.99    166.93 o 
  -5   7  13     2835.49     2981.88    171.32 o 
  -4   7  13     6716.82     6649.68    140.90 o 
  -3   7  13      252.30      195.32    106.78 o 
  -2   7  13     4507.55     4604.38    150.86 o 
  -1   7  13      630.99      757.57    122.82 o 
   0   7  13     3321.23     3415.18    134.30 o 
   1   7  13       59.81      153.88    105.98 o 
   2   7  13     1271.31     1272.12     97.40 o 
   3   7  13     1104.43     1012.28    126.01 o 
   4   7  13      830.68      813.60    118.16 o 
   5   7  13      193.44      103.92    110.10 o 
   6   7  13      984.67      966.64    248.41 o 
   7   7  13     1048.55     1236.26    259.56 o 
   8   7  13      233.71      211.01    216.96 o 
 -10   8  13      206.93      270.53    174.32 o 
  -9   8  13     1903.64     1941.32    149.22 o 
  -8   8  13      125.56       83.87    134.47 o 
  -7   8  13     4170.24     4125.92    185.70 o 
  -6   8  13      194.07      143.17    142.07 o 
  -5   8  13     7015.17     7239.75    198.35 o 
  -4   8  13      245.90      353.59    159.19 o 
  -3   8  13    12807.07    12968.72    169.37 o 
  -2   8  13        4.31      117.76    109.26 o 
  -1   8  13    10229.00    10623.66    235.94 o 
   0   8  13        3.68      101.94    101.09 o 
   1   8  13     8176.39     8450.46    171.25 o 
   2   8  13        3.62       50.12    117.06 o 
   3   8  13     6037.40     5890.04    197.58 o 
   4   8  13      217.68      301.06    111.57 o 
   5   8  13     2588.74     2473.49    127.96 o 
   6   8  13        2.59       43.70    254.11 o 
   7   8  13     1715.19     2003.22    287.59 o 
   8   8  13       22.91      202.33    182.53 o 
 -10   9  13      989.93     1101.00    161.69 o 
  -9   9  13     1486.32     1473.21    148.10 o 
  -8   9  13     1331.80     1272.13    186.50 o 
  -7   9  13     2554.23     2238.33    163.52 o 
  -6   9  13     1235.21     1457.27    179.96 o 
  -5   9  13      572.02      474.48    162.64 o 
  -4   9  13     3608.35     3798.25    185.19 o 
  -3   9  13     2375.25     2499.90    181.55 o 
  -2   9  13     4494.97     4733.23    184.47 o 
  -1   9  13      463.34      417.80     92.81 o 
   0   9  13     3963.64     4143.48    123.33 o 
   1   9  13       68.87       93.48    119.03 o 
   2   9  13     1244.78     1508.18    128.65 o 
   3   9  13      396.57      339.64    121.86 o 
   4   9  13      593.60      740.53    121.26 o 
   5   9  13      376.80      256.39    217.63 o 
   6   9  13      625.05      791.42    263.86 o 
   7   9  13      504.12      530.49    255.48 o 
  -9  10  13     1551.74     1577.53    172.56 o 
  -8  10  13      636.81      620.67    194.57 o 
  -7  10  13     2998.04     2802.58    178.65 o 
  -6  10  13      885.10      780.22    187.81 o 
  -5  10  13     4823.86     5323.65    207.76 o 
  -4  10  13       43.36      105.48    169.30 o 
  -3  10  13     7509.90     7639.65    223.18 o 
  -2  10  13      173.91     1941.79    709.06 o 
  -1  10  13     7227.15     7786.44    239.77 o 
   0  10  13       22.87       49.57    103.01 o 
   1  10  13     6065.17     6320.83    172.65 o 
   2  10  13      155.58      146.94    129.56 o 
   3  10  13     3466.62     4053.27    159.93 o 
   4  10  13       53.16        6.72    126.40 o 
   5  10  13     1178.39     1336.99    280.57 o 
   6  10  13       67.85      233.32    272.81 o 
   7  10  13      982.46     1518.09    308.90 o 
  -9  11  13     1132.48     1084.48    205.47 o 
  -8  11  13     2100.01     2022.91    192.41 o 
  -7  11  13      925.33      750.88    195.72 o 
  -6  11  13     2744.33     3175.00    361.94 o 
  -5  11  13      720.40      734.59    190.42 o 
  -4  11  13     2183.60     2241.60    178.32 o 
  -3  11  13      322.46      335.80    173.12 o 
  -2  11  13     3046.97     3223.12    220.48 o 
  -1  11  13       30.29       -4.31    144.72 o 
   0  11  13     2038.85     2282.62    178.78 o 
   1  11  13       99.72      223.86    156.44 o 
   2  11  13     2048.19     2326.54    180.77 o 
   3  11  13      105.19      108.16    254.26 o 
   4  11  13      907.53      880.20    272.78 o 
   5  11  13      247.58      245.80    266.93 o 
   6  11  13      905.67      993.53    263.09 o 
  -8  12  13      726.06      823.82    209.68 o 
  -7  12  13     2375.54     2571.76    214.81 o 
  -6  12  13      359.26      280.41    196.42 o 
  -5  12  13     3758.13     4293.17    201.15 o 
  -4  12  13      704.68      554.63    192.97 o 
  -3  12  13     3135.27     3689.75    224.23 o 
  -2  12  13       16.07       74.54    131.82 o 
  -1  12  13     3129.61     3635.77    175.29 o 
   0  12  13        1.28      100.11    157.61 o 
   1  12  13     4147.94     4484.20    282.46 o 
   2  12  13       19.63       98.81    172.19 o 
   3  12  13     1788.83     2310.25    240.99 o 
   4  12  13      230.77      525.71    182.73 o 
   5  12  13     1329.97     1250.99    292.60 o 
  -7  13  13      785.76      962.17    228.26 o 
  -6  13  13     2253.11     2150.52    202.55 o 
  -5  13  13      601.55      576.34    198.89 o 
  -4  13  13     2873.65     3065.36    224.42 o 
  -3  13  13       11.02      471.98    274.00 o 
  -2  13  13     2703.91     2962.70    205.34 o 
  -1  13  13      470.45      449.27    163.69 o 
   0  13  13     1827.22     2122.82    182.10 o 
   1  13  13       94.23      352.34    171.54 o 
   2  13  13     1959.71     2305.89    196.44 o 
   3  13  13       35.42      163.90    185.92 o 
   4  13  13     1307.11     1566.67    190.56 o 
   5  13  13      525.96      531.78    317.47 o 
  -6  14  13      321.19      259.53    194.40 o 
  -5  14  13     1116.66     1218.49    189.99 o 
  -4  14  13      190.33      285.23    194.99 o 
  -3  14  13     1389.86     1839.03    306.99 o 
  -2  14  13       25.09      118.50    291.81 o 
  -1  14  13     1882.64     2269.60    289.45 o 
   0  14  13       17.21       45.37    173.17 o 
   1  14  13     1833.27     2055.88    199.15 o 
   2  14  13      160.88      294.39    181.23 o 
   3  14  13     1747.29     1932.82    200.54 o 
  -5  15  13      206.26      335.99    208.97 o 
  -4  15  13     3171.27     3754.29    241.78 o 
  -3  15  13       10.69       33.29    213.69 o 
  -2  15  13     2338.32     3138.59    319.36 o 
  -1  15  13      340.41      267.68    174.98 o 
   0  15  13     1437.20     1570.42    200.02 o 
   1  15  13        6.90       56.73    192.38 o 
   2  15  13     1156.31     1919.19    422.59 o 
  -2  16  13       19.36      -64.76    270.68 o 
  -1  16  13      521.71      417.48    269.95 o 
 -12   0  14       15.53      385.36    326.23 o 
 -10   0  14     1134.02     1026.92    288.83 o 
  -8   0  14      336.12      229.67    204.23 o 
  -6   0  14     1900.34     2009.34    114.92 o 
  -4   0  14     1991.57     2108.56    103.80 o 
  -2   0  14    22800.76    20960.64    278.14 o 
   2   0  14    11445.50    11032.17    211.79 o 
   4   0  14    16493.63    15187.11    285.78 o 
   6   0  14     4507.09     4491.13    258.08 o 
   8   0  14     2914.20     2908.66    284.16 o 
 -12   1  14     3513.07     3508.51    228.95 o 
 -11   1  14       12.63      -19.83    191.37 o 
 -10   1  14     5714.85     5917.81    235.57 o 
  -9   1  14       12.71       25.90    154.29 o 
  -8   1  14    11797.33    13171.97    716.46 o 
  -7   1  14      159.91      293.60     66.83 o 
  -6   1  14    17302.07    16932.03    247.86 o 
  -5   1  14       13.70       42.39     66.90 o 
  -4   1  14    19662.30    19025.49    249.86 o 
  -3   1  14        0.80     6860.17   1744.26 o 
  -2   1  14    18673.16    17779.90    262.37 o 
  -1   1  14      255.35      393.32     62.69 o 
   0   1  14     4136.70     4450.90    765.47 o 
   1   1  14      351.54      372.92     92.28 o 
   2   1  14     2465.16     2600.56    118.37 o 
   3   1  14       67.07       42.43    108.77 o 
   4   1  14      234.03      236.14    130.04 o 
   5   1  14        2.69      124.17    135.04 o 
   6   1  14      247.13      331.41    148.03 o 
   7   1  14      140.65       98.79    106.93 o 
   8   1  14       90.35      -14.55    163.42 o 
   9   1  14        5.83       14.50    146.86 o 
 -11   2  14       96.04      -24.26    184.88 o 
 -10   2  14      271.30      132.51    184.49 o 
  -9   2  14       79.73       87.76    166.09 o 
  -8   2  14      613.12      557.07    114.77 o 
  -7   2  14      271.69      309.37     65.22 o 
  -6   2  14     1329.63     1332.53     77.26 o 
  -5   2  14       34.31       29.43     67.43 o 
  -4   2  14     3427.44     3577.64     82.47 o 
  -3   2  14      593.55      605.93     73.88 o 
  -2   2  14    10867.42    10409.60    150.98 o 
  -1   2  14      762.43      824.57     76.05 o 
   0   2  14    18109.76    17421.29    272.60 o 
   1   2  14      234.77      296.34     94.39 o 
   2   2  14    10853.09    10480.36    338.08 o 
   3   2  14       63.50       68.85    115.07 o 
   4   2  14     8700.38     8742.20    385.45 o 
   5   2  14      365.02      324.00    119.48 o 
   6   2  14     6692.63     6317.27    166.24 o 
   7   2  14        2.02       -2.28    246.90 o 
   8   2  14     1361.06     1876.21    278.12 o 
 -11   3  14      202.68       99.19    205.46 o 
 -10   3  14     4411.62     4690.96    234.21 o 
  -9   3  14       63.80      157.73    174.48 o 
  -8   3  14     8715.31     8713.49    180.06 o 
  -7   3  14      912.42      888.12     71.45 o 
  -6   3  14    12786.27    12769.49    131.74 o 
  -5   3  14      711.44      890.41    128.99 o 
  -4   3  14    25649.69    24603.19    398.76 o 
  -3   3  14      259.87      189.89     72.83 o 
  -2   3  14    13664.26    13101.09    152.15 o 
  -1   3  14       68.30      125.47     61.60 o 
   0   3  14     6946.00     7779.20    203.38 o 
   1   3  14      198.93      182.82     66.75 o 
   2   3  14     4249.42     4357.57    135.26 o 
   3   3  14      238.31      319.11    119.73 o 
   4   3  14     1273.90    10859.50   6622.84 o 
   5   3  14      469.90      522.96    119.93 o 
   6   3  14      169.98      257.86    121.64 o 
   7   3  14       40.26      178.35    261.01 o 
   8   3  14      187.05      186.44    261.40 o 
 -11   4  14       72.68       22.64    207.37 o 
 -10   4  14      126.28      -29.84    196.37 o 
  -9   4  14      555.85      603.60    184.93 o 
  -8   4  14     1402.97     1577.40    129.36 o 
  -7   4  14      239.92      211.33    111.40 o 
  -6   4  14     1780.94     1740.99     74.82 o 
  -5   4  14       37.92       51.68     67.19 o 
  -4   4  14     6756.14     6811.05    207.93 o 
  -3   4  14     2235.24     2089.18     86.60 o 
  -2   4  14     7565.81     7417.17     96.77 o 
  -1   4  14      224.41      287.17     67.60 o 
   0   4  14     6317.00     6387.15    158.78 o 
   1   4  14       52.00      141.18     69.74 o 
   2   4  14    14726.32    14279.95    417.28 o 
   3   4  14      204.84      300.95    114.33 o 
   4   4  14     9468.57     9081.01    171.02 o 
   5   4  14        2.65       58.06    116.55 o 
   6   4  14     2875.75     3069.64    144.55 o 
   7   4  14       75.65      198.72    257.87 o 
   8   4  14     1206.39     1122.03    292.24 o 
 -11   5  14       87.76       50.68    201.60 o 
 -10   5  14     6354.32     6441.36    247.41 o 
  -9   5  14      226.37       24.13    125.58 o 
  -8   5  14     5701.06     5709.46    154.54 o 
  -7   5  14       83.68      108.92    117.55 o 
  -6   5  14    12573.83    12306.87    137.17 o 
  -5   5  14      282.51      309.19     79.44 o 
  -4   5  14    16258.57    16419.41    181.32 o 
  -3   5  14       82.22      167.04     80.39 o 
  -2   5  14    10531.04    12014.40   1301.76 o 
  -1   5  14     2350.45     2254.48    118.76 o 
   0   5  14     9865.74     9926.89    157.07 o 
   1   5  14     1491.10     1554.96    104.30 o 
   2   5  14     1964.01     1981.25    165.85 o 
   3   5  14      986.76      972.79    122.29 o 
   4   5  14     1616.74     1448.06    120.11 o 
   5   5  14       46.79       89.28    109.05 o 
   6   5  14       59.02       41.94    119.23 o 
   7   5  14       58.81      109.77    266.95 o 
   8   5  14       18.44       86.06    280.80 o 
 -11   6  14      593.29      590.63    206.84 o 
 -10   6  14       42.43      287.36    283.53 o 
  -9   6  14      465.66      394.59    190.09 o 
  -8   6  14      413.35      440.42    147.40 o 
  -7   6  14      295.51      433.68    121.31 o 
  -6   6  14      603.04      655.49     82.75 o 
  -5   6  14     1495.96     1453.35     99.59 o 
  -4   6  14     6860.68     7173.37    118.18 o 
  -3   6  14      494.81      536.15     86.12 o 
  -2   6  14     6713.04     6702.84    158.04 o 
  -1   6  14      451.89      441.51    119.79 o 
   0   6  14     8088.49     8060.29    157.27 o 
   1   6  14      671.62      637.07    105.96 o 
   3   6  14       49.78       92.84    146.80 o 
   4   6  14     5242.45     5339.18    188.17 o 
   5   6  14      444.89      378.43    117.31 o 
   6   6  14     2757.62     2454.77    249.45 o 
   7   6  14       21.55       85.84    277.02 o 
   8   6  14     1149.81     1038.10    256.88 o 
 -10   7  14     4909.23     5223.56    327.99 o 
  -9   7  14      167.45      228.49    161.48 o 
  -8   7  14     7450.84     7308.14    185.46 o 
  -7   7  14      230.82      192.17    123.28 o 
  -6   7  14     8368.27     8340.40    207.89 o 
  -5   7  14       45.53      179.93    150.64 o 
  -4   7  14    15704.50    16091.84    319.92 o 
  -3   7  14      405.41      435.23    129.71 o 
  -2   7  14     6360.18     6934.01    170.45 o 
  -1   7  14      758.97      699.31    120.58 o 
   0   7  14     3967.50     4186.85    141.14 o 
   1   7  14     2249.63     2108.27    122.69 o 
   2   7  14     3270.14     3292.47    186.86 o 
   3   7  14     1079.17     1228.26    164.55 o 
   4   7  14      313.09      370.83    144.46 o 
   5   7  14      729.03      773.20    147.95 o 
   6   7  14      124.32      385.60    263.77 o 
   7   7  14      498.40      530.48    229.63 o 
 -10   8  14       42.83       64.03    173.71 o 
  -9   8  14      895.34      799.47    145.39 o 
  -8   8  14       30.32      -77.07    132.88 o 
  -7   8  14      464.33      488.90    161.72 o 
  -6   8  14      943.94     3823.94   1177.49 o 
  -5   8  14     1217.95     1194.81    171.29 o 
  -4   8  14     1710.34     1807.48    194.79 o 
  -3   8  14     2040.92     2414.66    131.80 o 
  -2   8  14     3911.03     5669.35   1695.50 o 
  -1   8  14     1739.20     1922.69    142.73 o 
   0   8  14     3687.16     3636.40    145.16 o 
   1   8  14      678.84      807.51    128.42 o 
   2   8  14     3440.09     3574.08    185.65 o 
   3   8  14      146.31      370.03    127.62 o 
   4   8  14     5606.36     5423.64    152.86 o 
   5   8  14      115.86      343.26    124.83 o 
   6   8  14     2892.75     2761.77    256.04 o 
   7   8  14      209.60      268.11    271.33 o 
 -10   9  14     3042.89     3036.19    172.77 o 
  -9   9  14      810.53      632.99    169.41 o 
  -8   9  14     2614.46     2763.31    198.83 o 
  -7   9  14       92.88       72.15    169.17 o 
  -6   9  14     8109.42     8032.41    405.82 o 
  -5   9  14      134.35       64.13    146.12 o 
  -4   9  14     7833.22     8165.48    382.00 o 
  -3   9  14      963.62     1055.91    153.12 o 
  -2   9  14     8058.17     8541.30    211.60 o 
  -1   9  14     1132.46     1230.73    144.09 o 
   0   9  14     1372.58     1407.99    147.45 o 
   1   9  14     1658.43     1699.42    111.59 o 
   2   9  14     1423.81     1448.75    139.24 o 
   3   9  14     1078.68     1034.20    125.63 o 
   4   9  14      583.55      587.97    121.96 o 
   5   9  14      621.07      763.36    271.68 o 
   6   9  14      185.69      259.29    263.31 o 
   7   9  14      400.67      647.61    284.04 o 
  -9  10  14     1643.40     1667.39    179.79 o 
  -8  10  14      174.22      248.87    192.14 o 
  -7  10  14     2232.87     2060.41    193.00 o 
  -6  10  14      545.66      460.59    178.30 o 
  -5  10  14     1582.22     3610.90    572.22 o 
  -4  10  14      816.47     1010.79    172.87 o 
  -3  10  14     1372.52     1628.42    171.48 o 
  -2  10  14     2995.64     3255.47    182.58 o 
  -1  10  14     1717.36     4820.72   1270.03 o 
   0  10  14     2464.29     2709.29    137.50 o 
   1  10  14     1100.85     1199.85    137.17 o 
   2  10  14     3359.98     3576.07    152.46 o 
   3  10  14      208.27      195.60    144.11 o 
   4  10  14     2972.43     3127.62    163.44 o 
   5  10  14       42.77       98.35    230.80 o 
   6  10  14     1442.19     1523.40    269.64 o 
  -9  11  14      215.29      199.31    210.42 o 
  -8  11  14     4275.41     4044.56    201.77 o 
  -7  11  14      498.83      633.24    189.06 o 
  -6  11  14     3907.91     3872.51    212.18 o 
  -5  11  14      438.91      621.66    182.55 o 
  -4  11  14     4011.22     4162.68    209.20 o 
  -3  11  14      986.28     1023.99    168.62 o 
  -2  11  14     2831.22     3095.11    188.79 o 
  -1  11  14     1135.04     1295.11    135.27 o 
   0  11  14      614.80      944.79    168.44 o 
   1  11  14      710.46      742.02    160.14 o 
   2  11  14     1043.62     1430.16    262.74 o 
   3  11  14     1232.76     1204.63    137.72 o 
   4  11  14      500.52      563.63    130.78 o 
   5  11  14      513.85      480.86    259.23 o 
   6  11  14       14.75      199.83    296.52 o 
  -8  12  14      109.22      264.55    198.47 o 
  -7  12  14     1331.40     1177.30    196.03 o 
  -6  12  14      226.23      175.02    166.40 o 
  -5  12  14     1590.69     1693.91    205.39 o 
  -4  12  14     1086.98     1088.63    196.40 o 
  -3  12  14     2106.65     2375.04    197.54 o 
  -2  12  14     1809.44     1888.61    136.66 o 
  -1  12  14     2069.31     2397.11    148.13 o 
   0  12  14     2088.74     2553.53    172.85 o 
   1  12  14     1186.67     1307.90    167.87 o 
   2  12  14     1040.49     1560.17    324.62 o 
   3  12  14      543.58      741.50    275.36 o 
   4  12  14     1641.56     2292.50    200.05 o 
   5  12  14       36.04      383.60    279.35 o 
  -7  13  14      605.76      715.96    181.69 o 
  -6  13  14     1965.58     2165.59    223.74 o 
  -5  13  14      574.68      478.52    195.18 o 
  -4  13  14     1923.17     2133.67    219.25 o 
  -3  13  14      179.36      305.18    202.06 o 
  -2  13  14     1334.67     1508.59    141.82 o 
  -1  13  14     1165.42     1460.68    153.80 o 
   0  13  14     1603.17     1604.14    184.85 o 
   1  13  14      942.37     1202.48    202.64 o 
   2  13  14      439.74      573.13    186.18 o 
   3  13  14      908.75      926.99    195.76 o 
   4  13  14      340.03      424.19    200.14 o 
  -6  14  14       95.24       29.03    217.31 o 
  -5  14  14     1154.82     1273.41    228.49 o 
  -4  14  14      418.29      602.09    217.18 o 
  -3  14  14     1367.89     1756.20    219.03 o 
  -2  14  14      594.09      575.12    187.06 o 
  -1  14  14      993.68     1164.78    183.02 o 
   0  14  14      520.26      570.20    226.70 o 
   1  14  14      592.35      702.20    184.12 o 
   2  14  14      680.85     1040.19    207.54 o 
   3  14  14      320.81      510.66    208.42 o 
  -4  15  14     1250.08     1375.84    201.46 o 
  -3  15  14      823.04     1088.84    221.29 o 
  -2  15  14      304.69      330.60    208.98 o 
  -1  15  14      979.66      898.40    303.10 o 
   0  15  14      700.45     1438.70    460.16 o 
   1  15  14      933.32     1069.60    211.80 o 
 -11   0  15     1687.53     1688.50    298.84 o 
  -9   0  15     1927.74     1996.15    255.76 o 
  -7   0  15     1635.89     1620.82     93.86 o 
  -5   0  15      146.90      154.68     99.99 o 
  -3   0  15     1566.38     1652.57    102.05 o 
  -1   0  15     2318.81     2381.11    181.84 o 
   1   0  15      118.68       15.09    110.93 o 
   3   0  15       41.68       60.92    151.86 o 
   5   0  15     2618.21     2131.13    226.34 o 
   7   0  15     1077.87      913.77    227.67 o 
 -11   1  15     3048.16     3712.22    660.03 o 
 -10   1  15        0.97      -64.33    191.76 o 
  -9   1  15     7371.38     7105.75    221.17 o 
  -8   1  15      265.87      182.67    105.01 o 
  -7   1  15    15359.61    15046.25    141.24 o 
  -6   1  15      256.79      263.71    109.32 o 
  -5   1  15    11259.05    11020.30    118.89 o 
  -4   1  15       17.37      391.83    186.90 o 
  -3   1  15    16504.10    15534.74    141.57 o 
  -2   1  15     1100.77     1133.41    114.66 o 
  -1   1  15    28500.28    26551.27    324.61 o 
   0   1  15        1.68      285.17    148.79 o 
   1   1  15     9580.61     9136.82    266.01 o 
   2   1  15       35.17       77.45    105.38 o 
   3   1  15     5208.83     5034.97    148.34 o 
   4   1  15      169.56       14.55    116.05 o 
   5   1  15     3662.41     3632.72    129.09 o 
   6   1  15        2.59      -22.18    113.20 o 
   7   1  15     1799.86     1727.56    132.56 o 
   8   1  15        3.18      -89.32    255.44 o 
 -11   2  15     2494.54     2456.31    219.40 o 
 -10   2  15       21.12       53.16    175.72 o 
  -9   2  15     1585.66     1694.61    187.42 o 
  -8   2  15       11.67       71.99     88.70 o 
  -7   2  15     2199.29     2376.81     77.97 o 
  -6   2  15      154.98      177.16     73.04 o 
  -5   2  15      684.38      658.64     74.34 o 
  -4   2  15       42.84       60.51     67.23 o 
  -3   2  15     1165.18     1177.02     83.67 o 
  -2   2  15      374.74      321.01     79.43 o 
  -1   2  15      113.25      116.52     65.68 o 
   0   2  15      345.17      410.48     83.90 o 
   1   2  15     3531.11     4108.94    669.71 o 
   2   2  15        4.74       18.84    109.97 o 
   3   2  15      843.93      798.04    125.34 o 
   4   2  15      387.14      314.72    120.16 o 
   5   2  15      536.24      755.99    175.04 o 
   6   2  15       12.46       -0.39    129.53 o 
   7   2  15      680.46      575.51    236.27 o 
   8   2  15       56.47       85.44    266.08 o 
 -11   3  15     2533.78     2443.38    323.66 o 
 -10   3  15      141.35       74.73    183.57 o 
  -9   3  15     6909.03     6970.02    266.75 o 
  -8   3  15      209.54      213.73    115.71 o 
  -7   3  15     8430.58     8535.74    106.52 o 
  -6   3  15      196.23      153.79     67.72 o 
  -5   3  15    12485.58    12251.15    145.94 o 
  -4   3  15       34.47       -9.38     78.62 o 
  -3   3  15    14286.64    13816.69    160.57 o 
  -2   3  15      104.79      110.92     76.03 o 
  -1   3  15    12586.22    12651.36    117.38 o 
   0   3  15        2.15       -7.91     67.03 o 
   1   3  15    10716.01    12548.69   1954.62 o 
   2   3  15      179.33      174.15    137.94 o 
   3   3  15    12551.51    11904.68    607.61 o 
   4   3  15      212.31      305.68    127.60 o 
   5   3  15     5691.04     5795.28    184.54 o 
   6   3  15      323.15      308.75    121.88 o 
   7   3  15      891.53     1144.52    216.29 o 
   8   3  15       30.82       69.73    258.40 o 
 -11   4  15     2001.56     1986.64    224.41 o 
 -10   4  15      313.14      310.96    178.65 o 
  -9   4  15     4597.75     4314.12    207.11 o 
  -8   4  15      478.94      563.01    126.46 o 
  -7   4  15      564.64      615.98     94.28 o 
  -6   4  15      903.63     1272.38    256.41 o 
  -5   4  15     2253.66     2301.10     95.38 o 
  -4   4  15       28.12       65.67    106.11 o 
  -3   4  15       13.58       45.12     80.09 o 
  -2   4  15      176.74      222.19    108.58 o 
  -1   4  15      530.64      533.89     70.12 o 
   0   4  15     1002.09     1128.79     79.93 o 
   1   4  15      918.50      954.78     79.08 o 
   2   4  15      993.89      870.39    111.52 o 
   3   4  15     1410.00     1301.84    132.02 o 
   4   4  15      580.00      726.64    128.30 o 
   5   4  15      434.67      486.96    132.20 o 
   6   4  15       22.66      150.81    124.73 o 
   7   4  15      558.18      508.49    206.99 o 
   8   4  15       52.96      -60.98    212.02 o 
 -11   5  15     2738.80     2809.48    219.26 o 
 -10   5  15       44.81      116.22    187.28 o 
  -9   5  15     7879.08     7556.63    246.82 o 
  -8   5  15        3.10      211.61    129.96 o 
  -7   5  15     8831.89     9054.97    215.43 o 
  -6   5  15       93.78      166.16     69.46 o 
  -5   5  15    10613.18    10749.61    162.27 o 
  -4   5  15       51.57      268.00    148.27 o 
  -3   5  15     6922.47     7221.96    115.98 o 
  -2   5  15      266.06     1376.03    674.26 o 
  -1   5  15    10143.02    10317.46    168.46 o 
   0   5  15      605.24      617.82    104.89 o 
   1   5  15    16500.77    16019.64    531.60 o 
   2   5  15      269.88      270.55    118.98 o 
   3   5  15     6104.81     6089.85    157.19 o 
   4   5  15       25.96      -28.77    113.66 o 
   5   5  15     5064.53     4805.01    267.03 o 
   6   5  15       40.38       10.14    121.61 o 
   7   5  15     1124.81      863.10    248.70 o 
   8   5  15       19.13      229.54    289.04 o 
 -10   6  15      448.33      855.46    431.78 o 
  -9   6  15     1813.46     1709.14    149.97 o 
  -8   6  15      643.06      631.52    136.81 o 
  -7   6  15     1602.37     1588.91    118.59 o 
  -6   6  15      384.95      455.70     89.65 o 
  -5   6  15      980.52      869.95     92.19 o 
  -4   6  15     1862.98     1792.51    106.22 o 
  -3   6  15       42.59       59.62    119.28 o 
  -2   6  15     1112.28     1025.98    126.62 o 
  -1   6  15      292.01     3576.47   1948.06 o 
   0   6  15     1147.53     1388.74    167.75 o 
   1   6  15     2070.29     2120.45    160.40 o 
   2   6  15     2045.38     2241.10    182.93 o 
   3   6  15      382.04      401.65    164.94 o 
   4   6  15      994.52      786.05    122.47 o 
   5   6  15      610.05      433.53    115.78 o 
   6   6  15      467.66      534.89    236.43 o 
   7   6  15      546.53      930.44    303.24 o 
 -10   7  15       59.74       84.45    248.30 o 
  -9   7  15     4643.38     4557.62    447.45 o 
  -8   7  15        7.17       -6.02    141.03 o 
  -7   7  15     7084.16     7489.93    694.65 o 
  -6   7  15       96.89      206.96    154.03 o 
  -5   7  15     7391.56     7626.32    164.43 o 
  -4   7  15       88.16       46.02    111.84 o 
  -3   7  15    14735.47    15048.54    412.97 o 
  -2   7  15       63.61      -38.76    129.50 o 
  -1   7  15     8643.67     8893.84    653.96 o 
   0   7  15      111.93      102.61    111.79 o 
   1   7  15     8525.39     8917.63    232.30 o 
   2   7  15      111.78       74.17    146.94 o 
   3   7  15     4913.71     5274.08    201.38 o 
   4   7  15      118.63      130.69    151.35 o 
   5   7  15     1868.49     1954.72    180.90 o 
   6   7  15      239.42      106.26    264.45 o 
   7   7  15     1478.53     1397.00    241.08 o 
 -10   8  15     1551.53     1456.53    272.18 o 
  -9   8  15     1185.08     2023.73    190.27 o 
  -8   8  15      840.35      683.01    166.92 o 
  -7   8  15      765.73      835.70    163.98 o 
  -6   8  15      711.30      515.40    179.34 o 
  -5   8  15      209.40     2365.63    748.18 o 
  -4   8  15     1924.36     2181.79    138.77 o 
  -3   8  15      530.05      583.42    123.29 o 
  -2   8  15     1807.68     1907.54    148.02 o 
  -1   8  15       62.18      106.61    131.39 o 
   0   8  15     3293.63     3210.13    151.43 o 
   1   8  15       83.03       56.49    125.11 o 
   3   8  15      476.11      373.15    162.03 o 
   4   8  15      830.35     1046.91    176.11 o 
   5   8  15      161.51      124.05    152.98 o 
   6   8  15      848.35      543.05    209.54 o 
   7   8  15      887.44      702.43    296.91 o 
  -9   9  15     1935.53     2080.34    185.16 o 
  -8   9  15       16.66      -28.13    157.35 o 
  -7   9  15     5084.76     5132.74    205.86 o 
  -6   9  15       44.03        0.08    166.11 o 
  -5   9  15     6529.46     6402.03    396.59 o 
  -4   9  15        1.47      -72.58    156.15 o 
  -3   9  15     7760.04     8081.71    309.52 o 
  -2   9  15       15.47      -23.97    120.74 o 
  -1   9  15     9056.52     9203.47    193.40 o 
   0   9  15      280.58      206.56    148.60 o 
   1   9  15     3095.88     3401.28    293.58 o 
   2   9  15      286.97      337.14    159.40 o 
   3   9  15     3052.94     3337.52    156.15 o 
   4   9  15      376.48      512.43    125.18 o 
  -9  10  15      757.01      676.20    193.71 o 
  -8  10  15     1498.69     1637.95    182.01 o 
  -7  10  15      422.05      384.81    173.65 o 
  -6  10  15     1945.44     1890.46    182.07 o 
  -5  10  15       30.78      -18.48    162.48 o 
  -4  10  15     1664.86     3212.22    644.44 o 
  -3  10  15     1107.32     1255.85    178.80 o 
  -2  10  15     2871.83     4603.31    788.40 o 
  -1  10  15      346.84      204.71    115.36 o 
   0  10  15     2677.05     2860.76    209.04 o 
   1  10  15      419.73      428.67    115.24 o 
   2  10  15     1768.96     1753.11    147.76 o 
   3  10  15      132.84      252.61    145.11 o 
   4  10  15      801.07      785.77    149.85 o 
   5  10  15      204.54      478.58    288.98 o 
   6  10  15      468.83      616.58    294.32 o 
  -8  11  15      263.49      296.50    209.84 o 
  -7  11  15     3901.10     4174.61    228.79 o 
  -6  11  15        4.55       44.40    180.37 o 
  -5  11  15     3429.24     3831.08    211.18 o 
  -4  11  15        9.11       22.25    169.83 o 
  -3  11  15     4949.17     5521.28    233.79 o 
  -2  11  15       18.06       82.06    185.12 o 
  -1  11  15     4014.74     4683.90    203.63 o 
   0  11  15       15.86       63.11    131.78 o 
   1  11  15     1720.71     2008.94    139.33 o 
   2  11  15        9.99       31.65    142.89 o 
   3  11  15     1727.46     2005.53    198.44 o 
   4  11  15      348.74      371.87    132.29 o 
   5  11  15     1019.55     1217.50    305.98 o 
  -7  12  15      582.40      725.68    215.45 o 
  -6  12  15     1426.12     1349.43    217.92 o 
  -5  12  15      541.81      433.24    193.02 o 
  -4  12  15     1004.12     1171.64    204.30 o 
  -3  12  15       21.64       83.00    172.50 o 
  -2  12  15     1959.53     2309.07    209.84 o 
  -1  12  15      240.93      495.33    137.15 o 
   0  12  15     2607.53     3230.82    160.41 o 
   1  12  15      250.19      266.14    171.19 o 
   2  12  15     2499.34     2846.53    186.51 o 
   3  12  15      116.75      475.24    202.15 o 
   4  12  15     1105.26     1107.00    264.75 o 
  -6  13  15       42.21       20.83    206.26 o 
  -5  13  15     1270.91     1500.90    229.34 o 
  -4  13  15       13.09      -95.96    217.06 o 
  -3  13  15     1171.26     1392.41    209.51 o 
  -2  13  15       94.50      124.34    194.00 o 
  -1  13  15     2871.99     3264.57    183.49 o 
   0  13  15       11.02      118.05    148.13 o 
   1  13  15     1616.55     1924.64    199.28 o 
   2  13  15       36.52      176.15    178.52 o 
   3  13  15      784.66      930.87    194.58 o 
  -5  14  15      146.19       86.23    207.79 o 
  -4  14  15     1293.24     1810.45    216.19 o 
  -3  14  15        1.62      -58.30    187.12 o 
  -2  14  15     1925.94     2989.31    240.39 o 
  -1  14  15        0.61      -44.19    146.13 o 
   0  14  15     1089.58     1520.80    196.37 o 
   1  14  15      169.18      163.40    185.77 o 
   2  14  15     1329.20     1552.80    218.34 o 
  -2  15  15       10.22       75.95    215.92 o 
  -1  15  15      456.10      498.77    235.31 o 
 -10   0  16     7773.92     7936.48    370.92 o 
  -8   0  16    12203.06    11979.08    337.08 o 
  -6   0  16     7946.78     7739.71    159.61 o 
  -4   0  16     1537.29     1586.56    108.41 o 
  -2   0  16     5763.29     5966.64    214.44 o 
   0   0  16     7154.68     6666.26    229.71 o 
   2   0  16     2636.37     2369.98    162.86 o 
   4   0  16     1325.78     1183.91    195.89 o 
   6   0  16       10.14      133.51    238.79 o 
   8   0  16        0.64       12.07    228.47 o 
 -11   1  16       12.18      -71.20    220.54 o 
 -10   1  16      764.64      858.61    256.82 o 
  -9   1  16      113.71       44.76    179.71 o 
  -8   1  16      723.33      624.68    109.70 o 
  -7   1  16       72.47      366.92    123.69 o 
  -6   1  16     7120.88     7023.12    134.39 o 
  -5   1  16       92.59       86.07     72.91 o 
  -4   1  16     6880.58     6586.46    184.00 o 
  -3   1  16      132.23      468.27    103.34 o 
  -2   1  16    15710.24    14395.13    189.46 o 
  -1   1  16     1070.12     1373.19    184.28 o 
   0   1  16     9684.29     9210.77    137.04 o 
   1   1  16      721.04      864.28    102.50 o 
   2   1  16     4833.07     4665.95    138.59 o 
   3   1  16        0.24       13.89    114.65 o 
   4   1  16     4202.57     3979.55    196.84 o 
   5   1  16      127.74       60.58    142.17 o 
   6   1  16     3355.88     3295.54    147.62 o 
   7   1  16        0.03      -66.31    121.50 o 
   8   1  16     2086.33     1907.52    249.53 o 
 -11   2  16        0.93       61.02    203.10 o 
 -10   2  16     5643.95     5499.00    288.07 o 
  -9   2  16       19.30        8.36    172.78 o 
  -8   2  16     9484.11     9134.37    158.62 o 
  -7   2  16      280.88      226.79     73.40 o 
  -6   2  16     9162.90     9493.22    156.40 o 
  -5   2  16      527.77      501.37     74.44 o 
  -4   2  16     3991.17     3845.96     90.15 o 
  -3   2  16        3.29       67.24     81.10 o 
  -2   2  16     9951.76    10690.29    262.67 o 
  -1   2  16      186.94      532.59    165.39 o 
   0   2  16     4184.80     4409.08    116.35 o 
   1   2  16       44.86       51.00     98.26 o 
   2   2  16     3613.37     3370.18    151.06 o 
   3   2  16       16.30      -49.05    122.14 o 
   4   2  16      303.92      485.63    151.09 o 
   5   2  16      288.83      292.31    136.00 o 
   6   2  16      149.69      175.16    146.41 o 
   7   2  16        2.65        5.09    250.33 o 
 -11   3  16      121.06      572.44    400.96 o 
 -10   3  16      132.02      204.75    190.96 o 
  -9   3  16      193.51      172.65    166.69 o 
  -8   3  16     2505.59     2412.00    132.54 o 
  -7   3  16      695.14      654.70     76.72 o 
  -6   3  16     5861.69     5769.67    167.72 o 
  -5   3  16       25.88        9.74     74.23 o 
  -4   3  16     6886.35     6859.70    122.86 o 
  -3   3  16     1564.43     1490.37    156.31 o 
  -2   3  16     3193.10     2941.58    188.54 o 
  -1   3  16      776.43     1108.16    179.45 o 
   0   3  16     9568.96     9445.08    344.35 o 
   1   3  16      157.74      210.31     99.60 o 
   2   3  16     8941.03     8952.89    240.34 o 
   3   3  16      996.83      794.14    129.66 o 
   4   3  16     5120.50     4969.55    218.78 o 
   5   3  16       30.40      119.65    130.39 o 
   6   3  16     3562.11     3510.59    158.84 o 
   7   3  16        2.41      -55.26    265.92 o 
 -11   4  16      107.21       22.78    212.83 o 
 -10   4  16     6147.97     6082.39    249.13 o 
  -9   4  16        3.14      143.12    177.67 o 
  -8   4  16     9445.05     9257.61    176.09 o 
  -7   4  16      404.28      604.46    102.67 o 
  -6   4  16     6607.00     6638.95    116.20 o 
  -5   4  16     1865.80     1707.41     96.84 o 
  -4   4  16     8193.61     7951.58    155.04 o 
  -3   4  16       11.78      115.07    123.17 o 
  -2   4  16     1828.87     1949.09    130.60 o 
  -1   4  16      123.30       43.74    111.50 o 
   0   4  16     5642.04     5513.00    106.53 o 
   1   4  16      224.77      224.21    109.79 o 
   2   4  16      987.14     1093.86    117.72 o 
   3   4  16      499.87      406.67    123.42 o 
   4   4  16      748.34      768.09    127.39 o 
   5   4  16       75.38       57.65    130.29 o 
   6   4  16      204.94      223.14    127.16 o 
   7   4  16       22.33      -39.03    264.18 o 
 -10   5  16      234.90      196.76    198.67 o 
  -9   5  16      597.39      578.54    176.08 o 
  -8   5  16     3048.68     3127.82    146.96 o 
  -7   5  16      671.22      701.30    150.60 o 
  -6   5  16     3930.28     3884.27     92.91 o 
  -5   5  16     1172.54     1650.78    337.89 o 
  -4   5  16     9661.69     9630.76    251.27 o 
  -3   5  16      799.30      859.27    155.07 o 
  -2   5  16     3774.57     4128.83    223.37 o 
  -1   5  16      363.57      430.87    114.58 o 
   0   5  16     4931.36     4908.52    107.04 o 
   1   5  16       72.07       93.94    105.01 o 
   2   5  16     9418.39     9038.11    174.86 o 
   3   5  16      338.95      262.41    124.41 o 
   4   5  16     3665.38     3694.62    160.32 o 
   5   5  16      363.27      378.52    134.80 o 
   6   5  16     2288.75     2242.15    231.87 o 
   7   5  16       20.17      229.85    227.56 o 
 -10   6  16     5414.51     5343.27    307.22 o 
  -9   6  16       66.67      198.27    136.60 o 
  -8   6  16     6005.95     6157.97    175.00 o 
  -7   6  16      385.27      366.78    111.38 o 
  -6   6  16     6432.27     6311.54    133.80 o 
  -5   6  16       72.31       38.50     91.57 o 
  -4   6  16     3371.76     3425.31    155.51 o 
  -3   6  16      357.04      340.01    132.42 o 
  -2   6  16     2473.64     2575.39    140.99 o 
  -1   6  16      373.55      390.75    117.78 o 
   0   6  16     3839.21     3659.42    138.19 o 
   1   6  16     1641.42     1667.84    190.95 o 
   2   6  16     1082.10      985.44    165.56 o 
   3   6  16     1341.41     1178.22    129.18 o 
   4   6  16      105.77      103.90    114.85 o 
   5   6  16      424.80      391.25    115.91 o 
   6   6  16       67.97       97.29    239.74 o 
   7   6  16      334.17       77.92    283.34 o 
 -10   7  16      205.09      155.55    206.74 o 
  -9   7  16      759.28      801.31    145.48 o 
  -8   7  16      797.65      826.40    125.59 o 
  -7   7  16      759.12      896.38    134.26 o 
  -6   7  16     2562.36     2652.90    145.25 o 
  -5   7  16     1335.26     1271.41    125.95 o 
  -4   7  16     4878.18     4914.05    306.08 o 
  -3   7  16      584.21      436.08    137.60 o 
  -2   7  16     6628.15     6699.68    175.79 o 
  -1   7  16      387.34      361.87    126.15 o 
   0   7  16     6111.49     6737.99    491.64 o 
   1   7  16     1291.30     1249.78    183.78 o 
   2   7  16     4969.75     5308.21    225.22 o 
   3   7  16       93.25      179.55    159.75 o 
   4   7  16     2517.62     2449.89    251.43 o 
   5   7  16      328.99      221.50    133.16 o 
   6   7  16     1997.44     1883.76    303.71 o 
  -9   8  16      443.49      591.35    199.76 o 
  -8   8  16     2578.48     2884.53    206.51 o 
  -7   8  16       42.48       20.33    185.07 o 
  -6   8  16     3710.42     3964.62    192.63 o 
  -5   8  16      358.48      361.24    169.36 o 
  -4   8  16     3056.63     3284.71    225.19 o 
  -3   8  16     1237.16     1324.31    126.69 o 
  -2   8  16     3084.47     3252.82    159.07 o 
  -1   8  16      880.29     2562.04   1155.05 o 
   0   8  16     2645.65     2736.18    149.47 o 
   1   8  16      905.69      918.46    165.40 o 
   2   8  16     1050.39     1202.90    164.52 o 
   3   8  16      831.69      840.30    177.32 o 
   4   8  16      310.30      280.84    140.94 o 
   5   8  16      851.71      762.41    142.70 o 
   6   8  16       19.90      257.47    232.44 o 
  -9   9  16     1258.55     1260.01    207.25 o 
  -8   9  16       89.22       -5.22    187.56 o 
  -7   9  16      665.58      692.74    193.53 o 
  -6   9  16     2719.95     2556.38    204.18 o 
  -5   9  16      799.19      973.34    168.14 o 
  -4   9  16     3615.99     3642.78    188.83 o 
  -3   9  16      815.10      951.51    156.54 o 
  -2   9  16     3766.84     4102.15    179.92 o 
  -1   9  16      823.28      815.40    142.24 o 
   0   9  16     4170.71     4486.79    204.97 o 
   1   9  16     1269.04     1293.31    180.91 o 
   2   9  16     2791.91     2732.43    194.25 o 
   3   9  16      130.12      489.83    188.11 o 
   4   9  16     1869.32     1882.26    193.72 o 
  -8  10  16     2438.47     2676.85    210.89 o 
  -7  10  16      266.14      391.76    193.12 o 
  -6  10  16     2847.74     2969.07    220.90 o 
  -5  10  16      769.99      965.15    192.26 o 
  -4  10  16     1767.93     1817.10    244.71 o 
  -3  10  16     2035.72     2445.81    221.25 o 
  -2  10  16     3360.64     3311.96    232.55 o 
  -1  10  16     1006.43     1225.43    128.06 o 
   0  10  16      384.54      428.58    149.59 o 
   1  10  16     1327.67     1321.43    189.95 o 
   2  10  16      662.59      751.83    189.65 o 
   3  10  16      751.73      713.29    173.55 o 
   4  10  16      231.23      270.84    167.67 o 
  -8  11  16      186.81      108.83    196.69 o 
  -7  11  16     1123.11     1210.14    221.11 o 
  -6  11  16      967.63      987.92    186.05 o 
  -5  11  16     1099.46      933.68    175.74 o 
  -4  11  16     1703.83     1852.73    202.71 o 
  -3  11  16      946.12     1287.42    203.42 o 
  -2  11  16     2354.10     2899.66    209.22 o 
  -1  11  16     1491.46     1685.54    169.60 o 
   0  11  16     4098.95     4960.58    327.61 o 
   1  11  16      845.59      612.78    168.46 o 
   2  11  16     1409.19     1344.15    203.46 o 
   3  11  16      686.17      654.71    142.02 o 
   4  11  16     1263.11     1282.95    328.32 o 
  -7  12  16      590.69      556.07    191.09 o 
  -6  12  16     2281.80     2724.24    366.05 o 
  -5  12  16     1089.75      945.96    214.85 o 
  -4  12  16     1050.51     1358.02    208.01 o 
  -3  12  16      371.06      381.46    198.48 o 
  -2  12  16     1127.41     1426.27    203.23 o 
  -1  12  16     1201.63     1307.93    196.65 o 
   0  12  16     1149.20     1545.80    197.37 o 
   1  12  16      598.07      786.49    181.02 o 
   2  12  16      125.75      280.62    191.22 o 
   3  12  16      984.28     1162.15    297.94 o 
  -5  13  16     1415.11     1463.38    221.89 o 
  -4  13  16      615.63      654.34    211.96 o 
  -3  13  16      854.95      965.97    188.59 o 
  -2  13  16     1098.03     1289.37    219.23 o 
  -1  13  16     1352.43     1809.60    223.00 o 
   0  13  16     1659.76     1894.94    168.03 o 
   1  13  16      336.24      603.76    202.80 o 
   2  13  16     1091.95     1191.76    194.39 o 
  -4  14  16      967.77     1205.64    233.70 o 
  -3  14  16      529.11      625.45    188.62 o 
  -2  14  16      594.12      862.70    226.08 o 
  -1  14  16      902.87     1204.17    231.89 o 
   0  14  16      791.85     1155.52    172.54 o 
 -11   0  17     4048.63     3823.88    318.88 o 
  -9   0  17     7608.08     7564.27    343.29 o 
  -7   0  17    17328.53    16463.02    219.57 o 
  -5   0  17    19906.38    19421.02    252.39 o 
  -3   0  17    11141.83    10591.00    248.61 o 
  -1   0  17    28039.55    25975.93    352.91 o 
   1   0  17     9465.59     9576.57    261.20 o 
   3   0  17     5049.33     5236.09    216.84 o 
   5   0  17     4662.58     4694.98    257.63 o 
   7   0  17     1170.91     1075.32    173.06 o 
 -11   1  17     1156.45     1383.88    239.25 o 
 -10   1  17        3.16       58.50    185.20 o 
  -9   1  17      563.54      709.01    186.46 o 
  -8   1  17       84.09        7.47    108.47 o 
  -7   1  17     1674.27     1950.28    104.09 o 
  -6   1  17        1.43       40.25     83.05 o 
  -5   1  17       20.55      -40.13     77.49 o 
  -4   1  17       59.08      159.21     77.20 o 
  -3   1  17      108.09       77.08    120.30 o 
  -2   1  17     1557.42     1324.62    126.49 o 
  -1   1  17      763.34      701.55    129.29 o 
   0   1  17      171.38      261.41    175.48 o 
   1   1  17       78.04       85.67    100.23 o 
   2   1  17       56.04       24.17    108.29 o 
   3   1  17      486.50      445.78    122.32 o 
   4   1  17      215.33       64.35    134.82 o 
   5   1  17     1954.78     1827.69    164.44 o 
   6   1  17       14.64       71.07    156.67 o 
   7   1  17      941.59      816.96    278.05 o 
 -11   2  17     3755.60     3547.82    229.11 o 
 -10   2  17      320.91       76.54    195.21 o 
  -9   2  17     6548.39     6408.22    225.64 o 
  -8   2  17      243.64      171.88    114.25 o 
  -7   2  17     9955.01     9929.15    176.13 o 
  -6   2  17      133.77       72.63     83.40 o 
  -5   2  17    17849.43    17471.35    386.40 o 
  -4   2  17     1187.44     1132.12     94.33 o 
  -3   2  17    24341.28    23124.60    179.64 o 
  -2   2  17      409.24      360.48    117.06 o 
  -1   2  17    11506.23    11265.63    266.14 o 
   0   2  17       28.48       59.02    167.38 o 
   1   2  17    10752.59    10685.75    169.34 o 
   2   2  17       26.11      144.23    110.67 o 
   3   2  17     8653.29     8463.34    180.04 o 
   4   2  17        0.47        5.08    130.79 o 
   5   2  17     3581.95     3430.25    162.59 o 
   6   2  17       90.03       55.75    148.98 o 
   7   2  17     1833.60     2007.55    285.11 o 
 -10   3  17       45.14       -2.07    193.03 o 
  -9   3  17     1178.04     1365.04    311.66 o 
  -8   3  17      180.74      191.74     98.28 o 
  -7   3  17      234.71      302.23     79.00 o 
  -6   3  17      863.10      827.49     84.81 o 
  -5   3  17      242.66      250.87     82.86 o 
  -4   3  17      140.26      184.53     86.63 o 
  -3   3  17        1.00     -115.20    176.91 o 
  -2   3  17      331.87      394.02    174.90 o 
  -1   3  17      345.81      145.59    180.51 o 
   0   3  17     1585.11     1432.01    192.46 o 
   1   3  17     1055.12     1051.20    117.04 o 
   2   3  17      299.48      287.76    120.75 o 
   3   3  17     2075.62     1845.14    147.90 o 
   4   3  17      310.50      201.89    119.81 o 
   5   3  17     1629.03     1553.09    139.34 o 
   6   3  17       11.15       15.57    134.44 o 
   7   3  17      948.84     1069.00    284.66 o 
 -10   4  17      164.37     1257.99    937.14 o 
  -9   4  17     5600.33     5115.27    219.49 o 
  -8   4  17      123.08      137.89    123.24 o 
  -7   4  17    10091.28    10339.77    179.68 o 
  -6   4  17       45.75       63.35     76.39 o 
  -5   4  17    19087.53    18216.56    226.53 o 
  -4   4  17       41.28       32.56    160.94 o 
  -3   4  17    11000.20    10942.36    262.74 o 
  -2   4  17       72.51        8.08    177.02 o 
  -1   4  17     7906.37     7913.59    317.27 o 
   0   4  17      441.15      443.07    189.47 o 
   1   4  17     8432.91     8149.16    160.77 o 
   2   4  17       50.36       34.96    125.55 o 
   3   4  17     7315.31     7346.84    178.12 o 
   4   4  17        1.63      103.90    137.56 o 
   5   4  17     3376.12     3442.78    171.52 o 
   6   4  17        2.28       48.20    122.61 o 
   7   4  17     1058.56     1439.51    310.38 o 
 -10   5  17      410.05      364.67    205.44 o 
  -9   5  17     1164.59     1219.34    196.33 o 
  -8   5  17      618.52      724.10    171.50 o 
  -7   5  17      199.25      189.06     99.64 o 
  -6   5  17     1922.75     1821.81     97.61 o 
  -5   5  17     1070.88     1002.54    124.43 o 
  -4   5  17     2017.25     2745.96    526.55 o 
  -3   5  17      913.98      846.25    138.91 o 
  -2   5  17      761.54      808.72    132.42 o 
  -1   5  17      200.67       70.70    116.71 o 
   0   5  17      577.10      729.97    184.65 o 
   1   5  17      316.30      267.01    113.01 o 
   2   5  17      354.17      320.69    123.84 o 
   3   5  17     1802.49     1487.45    135.18 o 
   4   5  17      482.91      418.51    139.62 o 
   5   5  17     1049.10      950.22    141.77 o 
   6   5  17       70.71      147.84    215.63 o 
 -10   6  17       68.06      105.71    196.19 o 
  -9   6  17     5814.43     5790.53    181.64 o 
  -8   6  17       31.60       29.37    136.07 o 
  -7   6  17     5821.91     5977.75    199.67 o 
  -6   6  17      143.44       97.11     94.94 o 
  -5   6  17     8934.56     9212.47    200.88 o 
  -4   6  17      270.77      249.20    141.97 o 
  -3   6  17    13279.27    13136.61    957.76 o 
  -2   6  17      111.81       66.01    130.39 o 
  -1   6  17     5737.85     6071.85    159.14 o 
   0   6  17        2.26      -10.82    167.87 o 
   1   6  17    10030.67     9532.45    263.34 o 
   2   6  17      223.40      239.13    120.40 o 
   3   6  17     3275.17     3298.41    222.78 o 
   4   6  17       37.72      -51.19    125.17 o 
   5   6  17     1376.60     1241.12    143.88 o 
   6   6  17      118.40       64.54    245.49 o 
  -9   7  17      711.72      796.78    159.03 o 
  -8   7  17     1945.80     1921.47    180.68 o 
  -7   7  17      845.26     1157.61    199.44 o 
  -6   7  17     1206.45     1101.50    162.83 o 
  -5   7  17       17.33       40.35    122.81 o 
  -4   7  17     3391.19     3356.73    140.48 o 
  -3   7  17       27.66      723.02    522.25 o 
  -2   7  17      860.87      941.58    187.39 o 
  -1   7  17       98.03      175.77    125.92 o 
   0   7  17      573.72      688.78    172.29 o 
   1   7  17       87.05      105.68    193.77 o 
   2   7  17      783.09     1020.04    192.36 o 
   3   7  17     1053.05      996.29    146.50 o 
   4   7  17      285.81      247.39    143.60 o 
   5   7  17      959.25     1044.78    154.30 o 
   6   7  17      475.90      530.65    297.09 o 
  -9   8  17     2117.60     2636.74    352.32 o 
  -8   8  17      110.15      118.64    176.99 o 
  -7   8  17     3302.68     3357.05    188.84 o 
  -6   8  17      497.15      502.53    190.43 o 
  -5   8  17     8571.79     8712.02    402.92 o 
  -4   8  17      110.58      125.71    121.79 o 
  -3   8  17     8329.03     8294.27    205.73 o 
  -2   8  17      374.87      313.26    143.46 o 
  -1   8  17     7280.06     7604.02    185.84 o 
   0   8  17       34.33      -41.15    162.64 o 
   1   8  17     5419.94     5480.61    243.53 o 
   2   8  17      172.28      137.09    192.01 o 
   3   8  17     3346.23     3099.34    190.26 o 
   4   8  17       75.01       53.30    139.40 o 
   5   8  17     1269.94     1135.53    234.32 o 
  -8   9  17     1176.92     1216.25    201.67 o 
  -7   9  17      261.57      293.90    177.12 o 
  -6   9  17     1472.96     1706.87    186.88 o 
  -5   9  17       46.34      -34.05    173.11 o 
  -4   9  17     1842.90     2187.23    185.79 o 
  -3   9  17      145.61      129.54    125.16 o 
  -2   9  17     2155.32     2103.64    161.48 o 
  -1   9  17      261.27      332.22    143.47 o 
   0   9  17      986.66     1212.60    199.74 o 
   1   9  17      193.20      102.23    201.40 o 
   2   9  17      753.37      690.22    199.57 o 
   3   9  17      619.67      541.07    163.54 o 
   4   9  17      130.87      362.14    142.43 o 
   5   9  17      187.92       93.36    279.80 o 
  -8  10  17       95.82      -13.42    200.37 o 
  -7  10  17     3397.07     3689.80    208.94 o 
  -6  10  17      103.18       49.38    194.40 o 
  -5  10  17     5237.79     5502.95    231.77 o 
  -4  10  17      106.85      175.36    175.43 o 
  -3  10  17     7076.86     7921.97    505.21 o 
  -2  10  17      114.90      180.03    127.98 o 
  -1  10  17     4652.25     5202.51    185.00 o 
   0  10  17       14.55      -64.81    213.07 o 
   1  10  17     1778.96     1900.56    225.39 o 
   2  10  17       98.11       98.31    198.62 o 
   3  10  17     2096.94     2170.23    196.65 o 
   4  10  17      135.78      219.01    165.92 o 
  -7  11  17      379.31      418.55    202.22 o 
  -6  11  17     1564.30     1642.18    221.71 o 
  -5  11  17       32.55      124.10    175.30 o 
  -4  11  17     1304.81     1426.99    213.47 o 
  -3  11  17        3.52      185.47    174.63 o 
  -2  11  17     1707.81     1897.90    225.03 o 
  -1  11  17       23.00      135.77    166.91 o 
   0  11  17     2161.86     2397.08    218.73 o 
   1  11  17      624.19      555.56    199.71 o 
   2  11  17     1202.23      993.86    220.53 o 
   3  11  17      206.94      297.90    179.33 o 
  -6  12  17        4.81       33.35    172.15 o 
  -5  12  17     2404.69     2637.84    238.27 o 
  -4  12  17        0.04       -3.70    192.50 o 
  -3  12  17     2286.72     2792.81    231.02 o 
  -2  12  17        1.27      213.08    202.31 o 
  -1  12  17     3118.40     3610.77    220.61 o 
   0  12  17      169.38      208.94    244.02 o 
   1  12  17     1997.19     2336.97    291.43 o 
   2  12  17       17.14       79.00    283.54 o 
  -4  13  17     1958.36     2311.00    224.06 o 
  -3  13  17       21.80       78.74    204.00 o 
  -2  13  17     1984.87     2149.50    204.31 o 
  -1  13  17      117.67      214.26    182.63 o 
   0  13  17     1465.12     2068.08    324.45 o 
   1  13  17       86.37      173.03    299.37 o 
 -10   0  18     1467.89     1276.45    308.23 o 
  -8   0  18      402.94      266.41    247.52 o 
  -6   0  18     3584.28     3356.67    149.53 o 
  -4   0  18     6617.13     6393.03    157.06 o 
  -2   0  18    15769.56    14634.99    296.09 o 
   0   0  18    12866.32    12083.42    288.49 o 
   2   0  18     4678.24     4349.20    241.15 o 
   4   0  18     5880.98     5362.16    221.92 o 
   6   0  18     3285.96     3306.15    171.51 o 
 -10   1  18     4846.56     5055.19    242.04 o 
  -9   1  18        0.59       36.91    187.00 o 
  -8   1  18     7499.45     7407.81    200.05 o 
  -7   1  18        2.62       51.40     88.75 o 
  -6   1  18     9205.35     8763.21    196.65 o 
  -5   1  18        1.31      -31.25     82.96 o 
  -4   1  18     6273.72     6197.56    124.03 o 
  -3   1  18      111.03      161.58    122.04 o 
  -2   1  18     6987.64     6940.26    177.89 o 
  -1   1  18     1094.38     1154.71    142.21 o 
   0   1  18     1583.27     1806.87    149.28 o 
   1   1  18       76.33       32.31    105.06 o 
   2   1  18     1547.05     1405.50    126.20 o 
   3   1  18      151.80       84.86    126.65 o 
   4   1  18      440.51      350.65    135.31 o 
   5   1  18       58.71      869.99    685.90 o 
   6   1  18       19.11        5.94    153.53 o 
 -10   2  18      409.82      442.40    202.35 o 
  -9   2  18      142.09      105.73    184.41 o 
  -8   2  18     2419.47     2207.24    146.46 o 
  -7   2  18      304.98      320.74     82.59 o 
  -6   2  18     2777.09     3022.07    105.95 o 
  -5   2  18       71.97       82.88     81.84 o 
  -4   2  18     4612.52     4321.23    114.30 o 
  -3   2  18       64.31       77.90    132.22 o 
  -2   2  18    11138.36    10454.52    193.56 o 
  -1   2  18      337.05      374.08    174.55 o 
   0   2  18     8458.59     8035.00    257.36 o 
   1   2  18      109.19      131.46    173.72 o 
   2   2  18     7903.52     7920.37    171.16 o 
   3   2  18       50.84       12.45    124.68 o 
   4   2  18     5023.00     5053.81    171.44 o 
   5   2  18        6.44        5.67    130.13 o 
   6   2  18     3087.34     3033.11    170.98 o 
 -10   3  18     3977.49     4381.73    247.96 o 
  -9   3  18        3.26        2.29    175.78 o 
  -8   3  18     6606.14     6923.93    136.43 o 
  -7   3  18       40.99       33.60     79.45 o 
  -6   3  18     9042.79     8719.02    162.96 o 
  -5   3  18     1462.79     1262.67    100.14 o 
  -4   3  18    12940.08    12278.68    193.70 o 
  -3   3  18       91.84       95.80    122.80 o 
  -2   3  18     6744.71     6291.12    241.52 o 
  -1   3  18      354.08      374.04    181.60 o 
   0   3  18     3276.07     3202.25    215.25 o 
   1   3  18      547.93      586.84    178.25 o 
   2   3  18      807.07      934.30    120.89 o 
   3   3  18       96.59      119.49    130.05 o 
   4   3  18      416.57      433.87    129.92 o 
   5   3  18      271.07      317.65    129.59 o 
   6   3  18        0.63      148.47    153.97 o 
 -10   4  18      394.02      268.93    190.20 o 
  -9   4  18      384.05      444.20    196.69 o 
  -8   4  18     2365.59     2279.29    118.78 o 
  -7   4  18      742.59      753.45    106.88 o 
  -6   4  18     4720.45     4555.70    125.15 o 
  -5   4  18       74.10      182.03    120.10 o 
  -4   4  18     4980.61     4894.43    235.01 o 
  -3   4  18      658.81      684.88    176.27 o 
  -2   4  18     3909.03     3837.85    216.18 o 
  -1   4  18        7.10     -169.85    183.53 o 
   0   4  18     6500.86     6514.81    240.20 o 
   1   4  18      229.65      241.64    177.66 o 
   2   4  18     6159.42     5906.34    162.52 o 
   3   4  18      329.91      378.76    137.41 o 
   4   4  18     5609.18     5293.38    406.78 o 
   5   4  18        7.67      256.26    134.23 o 
   6   4  18     1699.48     1728.38    161.13 o 
 -10   5  18     5481.22     5459.34    246.19 o 
  -9   5  18       17.81      114.56    203.33 o 
  -8   5  18     6718.82     7179.32    183.65 o 
  -7   5  18      795.44     1051.98    130.22 o 
  -6   5  18     6924.21     6890.87    209.33 o 
  -5   5  18      815.32      751.45    132.77 o 
  -4   5  18    13268.25    12470.62    277.37 o 
  -3   5  18      894.21      942.01    132.02 o 
  -2   5  18     3032.22     3329.48    228.49 o 
  -1   5  18      555.73      576.96    130.14 o 
   0   5  18     2154.85     2183.49    205.07 o 
   1   5  18      769.69      810.32    192.46 o 
   2   5  18      635.70      542.98    119.04 o 
   3   5  18      612.15      726.66    155.01 o 
   4   5  18        8.03       39.27    120.68 o 
   5   5  18       59.59      136.79    143.78 o 
   6   5  18       77.32        3.99    224.33 o 
  -9   6  18      294.09      398.00    195.37 o 
  -8   6  18     2912.17     2920.98    178.00 o 
  -7   6  18      988.40     1127.62    241.50 o 
  -6   6  18      835.07      850.40    115.18 o 
  -5   6  18     1531.33     1520.66    128.82 o 
  -4   6  18     3557.45     3353.25    170.96 o 
  -3   6  18      613.45      709.09    151.28 o 
  -2   6  18     5932.52     5854.73    167.63 o 
  -1   6  18       77.08      130.77    125.94 o 
   0   6  18     4535.96     5019.14    235.31 o 
   1   6  18      337.37      454.53    188.39 o 
   2   6  18     6686.14     6809.88    173.96 o 
   3   6  18       30.67      152.37    147.55 o 
   4   6  18     2517.94     2585.06    156.16 o 
   5   6  18       54.04       98.61    153.91 o 
  -9   7  18      138.06      119.03    146.37 o 
  -8   7  18     4865.93     5480.38    303.57 o 
  -7   7  18      547.16      479.26    160.59 o 
  -6   7  18     6132.00     6015.14    202.99 o 
  -5   7  18      593.35      680.64    134.36 o 
  -4   7  18     4248.08     4486.60    452.23 o 
  -3   7  18     2201.23     2156.37    146.26 o 
  -2   7  18     3620.37     3866.86    174.53 o 
  -1   7  18      646.59      724.96    143.15 o 
   0   7  18     1250.92     1320.81    213.41 o 
   1   7  18      610.91      788.15    196.52 o 
   2   7  18      916.21      893.31    195.72 o 
   3   7  18      534.46      319.04    139.21 o 
   4   7  18      287.88      327.74    144.46 o 
   5   7  18      846.95      863.19    154.15 o 
  -8   8  18      487.59      373.81    265.33 o 
  -7   8  18     1184.01     1411.30    196.21 o 
  -6   8  18     1289.44     1377.87    193.65 o 
  -5   8  18     1451.11     1585.50    135.41 o 
  -4   8  18     2347.92     2607.16    142.24 o 
  -3   8  18     1437.94     1314.04    153.92 o 
  -2   8  18     4516.63     4644.26    181.18 o 
  -1   8  18      243.49      224.39    133.59 o 
   0   8  18     4891.83     4900.61    252.29 o 
   1   8  18      490.31      529.32    190.89 o 
   2   8  18     3930.15     3707.75    226.93 o 
   3   8  18       32.14       91.28    138.93 o 
   4   8  18     2812.79     2523.21    163.40 o 
   5   8  18       38.26      -12.88    251.41 o 
  -8   9  18     1413.18     1796.17    191.11 o 
  -7   9  18      289.04      336.89    194.91 o 
  -6   9  18     2586.96     3058.95    190.40 o 
  -5   9  18      715.36      717.99    190.48 o 
  -4   9  18     5050.78     5005.09    204.77 o 
  -3   9  18     2308.37     2401.02    144.30 o 
  -2   9  18     3015.38     3189.66    182.33 o 
  -1   9  18     1744.64     1785.66    149.61 o 
   0   9  18      471.62      574.30    205.59 o 
   1   9  18      412.27      433.58    169.67 o 
   2   9  18      441.34      462.32    190.22 o 
   3   9  18      747.50      831.07    191.66 o 
   4   9  18       26.11       80.84    148.43 o 
  -7  10  18     1226.19     1437.14    214.94 o 
  -6  10  18     1184.45     1172.72    180.39 o 
  -5  10  18     1339.22     1545.02    213.54 o 
  -4  10  18     2122.11     2095.93    199.95 o 
  -3  10  18      357.99      538.30    190.86 o 
  -2  10  18     3316.03     3770.45    193.94 o 
  -1  10  18      524.31      519.69    169.33 o 
   0  10  18     4003.70     4057.41    220.36 o 
   1  10  18      364.89      255.58    185.48 o 
   2  10  18     1792.40     1869.71    193.10 o 
   3  10  18      227.50      216.51    188.56 o 
  -6  11  18     1730.49     2031.24    224.14 o 
  -5  11  18     1339.85     1607.13    194.22 o 
  -4  11  18     1372.22     1754.44    220.34 o 
  -3  11  18     1020.75     1301.81    216.04 o 
  -2  11  18     1554.39     1922.82    205.23 o 
  -1  11  18     1117.17     1267.44    143.26 o 
   0  11  18      601.15      577.19    172.79 o 
   1  11  18     1122.54     1039.13    233.80 o 
   2  11  18       34.71      -18.85    173.48 o 
  -5  12  18     1075.78     1148.74    226.46 o 
  -4  12  18      782.23      934.11    191.00 o 
  -3  12  18      967.96     1109.83    209.35 o 
  -2  12  18     1635.54     2000.08    204.32 o 
  -1  12  18      758.18      975.62    180.64 o 
   0  12  18     2013.20     2601.03    321.42 o 
   1  12  18      240.00      486.89    302.49 o 
  -2  13  18      807.10     1113.97    222.24 o 
  -9   0  19      878.80      919.38    255.24 o 
  -7   0  19     2290.35     2396.12    155.52 o 
  -5   0  19      391.59      398.06    116.95 o 
  -3   0  19      519.61      350.54    195.17 o 
  -1   0  19     2285.23     2152.57    208.86 o 
   1   0  19     2141.96     1902.75    242.82 o 
   3   0  19     1189.59      879.83    211.20 o 
   5   0  19     1385.64     1168.83    219.15 o 
 -10   1  19       48.05      134.79    207.36 o 
  -9   1  19     6771.52     6704.15    271.14 o 
  -8   1  19      166.25      154.11    115.28 o 
  -7   1  19    11153.50    11090.02    157.96 o 
  -6   1  19       17.94       -7.23     87.26 o 
  -5   1  19     9487.48     9334.34    132.66 o 
  -4   1  19      198.55      216.71    100.99 o 
  -3   1  19    10334.61     9498.15    181.43 o 
  -2   1  19      312.86      287.00    131.37 o 
  -1   1  19    16531.00    16048.67    234.49 o 
   0   1  19       38.01      122.85    150.25 o 
   1   1  19     6845.49     6736.56    186.77 o 
   2   1  19        5.75       77.10    125.78 o 
   3   1  19     3515.97     3482.72    158.66 o 
   4   1  19        2.60      150.49    150.10 o 
   5   1  19     2116.53     2317.01    180.38 o 
   6   1  19       56.30       82.35    139.64 o 
 -10   2  19       28.15       24.70    200.32 o 
  -9   2  19     1374.93     1587.24    199.35 o 
  -8   2  19       31.66       56.68    111.84 o 
  -7   2  19      986.09     1065.51     96.03 o 
  -6   2  19       45.89       70.88     86.41 o 
  -5   2  19        3.94       43.08     93.53 o 
  -4   2  19       64.02      132.99    115.12 o 
  -3   2  19       21.21       47.16    137.56 o 
  -2   2  19      209.98      197.74    136.83 o 
  -1   2  19     1080.77      925.52    146.83 o 
   0   2  19      131.58      247.91    207.23 o 
   1   2  19     1944.48     1777.65    200.69 o 
   2   2  19       98.18      198.08    192.44 o 
   3   2  19     1458.19     1225.35    135.75 o 
   4   2  19      160.67      165.58    134.27 o 
   5   2  19     1685.38     1664.53    194.59 o 
   6   2  19       35.84       61.59    164.56 o 
 -10   3  19      151.19       28.83    208.51 o 
  -9   3  19     5005.76     5058.27    227.87 o 
  -8   3  19        2.87      -56.75    118.83 o 
  -7   3  19     7469.52     7971.77    148.93 o 
  -6   3  19       16.03        8.99     93.95 o 
  -5   3  19    13472.74    12218.48    348.61 o 
  -4   3  19      286.44      210.82    134.16 o 
  -3   3  19    14594.22    13909.48    212.95 o 
  -2   3  19      152.69      106.35    199.76 o 
  -1   3  19    10092.95     9803.20    273.68 o 
   0   3  19      384.09      592.31    204.73 o 
   1   3  19     8678.49     8299.02    272.47 o 
   2   3  19        2.50        9.92    201.69 o 
   3   3  19     4452.11     4346.00    333.33 o 
   4   3  19       76.53      135.63    143.09 o 
   5   3  19     2118.08     2214.80    158.91 o 
  -9   4  19     1008.13      914.01    213.03 o 
  -8   4  19      143.39      229.27    113.34 o 
  -7   4  19       16.81       13.70    103.68 o 
  -6   4  19     1031.87     1109.80    135.45 o 
  -5   4  19       48.07       56.58    133.53 o 
  -4   4  19      499.20      559.97    133.19 o 
  -3   4  19       59.01      -97.63    168.60 o 
  -2   4  19      160.08       16.64    195.27 o 
  -1   4  19      313.95      431.79    177.04 o 
   0   4  19      680.19      575.08    180.13 o 
   1   4  19     2304.84     2279.49    224.03 o 
   2   4  19       78.17      563.41    214.19 o 
   3   4  19     1716.16     1690.93    141.99 o 
   4   4  19      328.67     1531.23    717.59 o 
   5   4  19     1257.14     1256.92    159.12 o 
  -9   5  19     5004.20     5013.61    233.38 o 
  -8   5  19       27.70      145.85    146.84 o 
  -7   5  19     9763.42     9937.54    428.43 o 
  -6   5  19       27.67       -0.88    108.57 o 
  -5   5  19     8160.34     7794.15    176.58 o 
  -4   5  19      108.11      243.66    202.68 o 
  -3   5  19    11753.84    11474.84    300.40 o 
  -2   5  19      238.52      180.60    173.87 o 
  -1   5  19     9055.21     8714.62    269.60 o 
   0   5  19       37.60      -10.59    175.34 o 
   1   5  19     7424.49     7266.44    267.49 o 
   2   5  19       33.13       53.11    204.06 o 
   3   5  19     3261.32     3396.60    165.77 o 
   4   5  19       16.21      869.61    813.64 o 
   5   5  19      986.62     1128.10    158.13 o 
  -9   6  19      550.80      671.48    203.16 o 
  -8   6  19      757.80      773.41    248.45 o 
  -7   6  19      216.15      220.10    154.51 o 
  -6   6  19     1332.73     1279.26    119.96 o 
  -5   6  19       21.99      -30.37    134.47 o 
  -4   6  19     2250.20     2286.20    308.64 o 
  -3   6  19      211.34      280.50    142.42 o 
  -2   6  19     1179.35     1307.35    188.84 o 
  -1   6  19      784.32      766.93    217.78 o 
   0   6  19      318.98      318.15    200.95 o 
   1   6  19      754.01      753.53    208.00 o 
   2   6  19      492.85      621.58    203.73 o 
   3   6  19     1381.25     1345.33    200.59 o 
   4   6  19      518.20      427.32    153.65 o 
   5   6  19      897.07     1082.41    153.42 o 
  -8   7  19       56.04      234.03    256.33 o 
  -7   7  19     5732.31     6428.92    315.55 o 
  -6   7  19      151.11      137.83    133.09 o 
  -5   7  19     7791.38     8230.13    194.34 o 
  -4   7  19       38.84      -27.15    152.61 o 
  -3   7  19     6522.92     6680.35    272.47 o 
  -2   7  19       25.97       13.25    139.38 o 
  -1   7  19     7473.04     7501.99    263.83 o 
   0   7  19        3.90       -1.26    214.91 o 
   1   7  19     4895.46     4699.08    238.26 o 
   2   7  19      106.67       55.06    192.74 o 
   3   7  19     2499.63     2542.61    219.79 o 
   4   7  19       13.25     -110.34    156.03 o 
  -8   8  19     1644.08     1880.48    287.42 o 
  -7   8  19      170.84      259.70    186.10 o 
  -6   8  19     1139.11     1320.69    178.49 o 
  -5   8  19       23.14      -47.25    131.63 o 
  -4   8  19     2563.28     2758.24    153.10 o 
  -3   8  19        8.80      -33.29    143.05 o 
  -2   8  19     2008.38     2017.36    158.18 o 
  -1   8  19      472.92      441.85    203.35 o 
   0   8  19      801.50      665.50    203.47 o 
   1   8  19      632.98      487.55    169.17 o 
   2   8  19      774.86      848.36    186.76 o 
   3   8  19     1114.04      998.20    211.00 o 
   4   8  19      434.13      497.53    162.65 o 
  -7   9  19     3705.49     4231.58    207.71 o 
  -6   9  19       95.22       47.78    189.62 o 
  -5   9  19     4340.67     5038.58    264.61 o 
  -4   9  19        2.30      -28.23    142.56 o 
  -3   9  19     5934.32     6140.90    228.32 o 
  -2   9  19      282.74      274.95    156.34 o 
  -1   9  19     4619.71     4819.15    262.71 o 
   0   9  19       93.79       54.23    186.87 o 
   1   9  19     2777.07     2913.13    233.25 o 
   2   9  19       28.72       39.31    160.20 o 
   3   9  19     2043.44     2203.80    228.41 o 
  -6  10  19     1645.06     1705.90    208.99 o 
  -5  10  19       41.94       90.23    211.68 o 
  -4  10  19     1238.40     1369.20    199.94 o 
  -3  10  19        5.65       39.64    142.76 o 
  -2  10  19     1385.29     1584.09    140.13 o 
  -1  10  19      363.10      289.43    202.41 o 
   0  10  19     1304.26     1407.29    241.22 o 
   1  10  19     1063.01     1039.25    226.96 o 
   2  10  19      931.20      955.72    208.85 o 
  -5  11  19     1862.69     2094.51    204.98 o 
  -4  11  19      110.29       81.40    197.67 o 
  -3  11  19     2169.74     2513.48    380.96 o 
  -2  11  19       20.04      138.04    164.24 o 
  -1  11  19     2671.98     2929.14    298.73 o 
   0  11  19      190.19      222.21    173.46 o 
   1  11  19     1684.04     1751.60    190.73 o 
  -3  12  19      147.82      387.67    200.12 o 
  -2  12  19     1876.84     2251.19    220.41 o 
  -1  12  19      234.54      263.60    272.55 o 
  -8   0  20     5809.73     6033.05    324.87 o 
  -6   0  20     6041.20     5696.88    176.78 o 
  -4   0  20     5163.79     5090.10    241.98 o 
  -2   0  20     2930.99     3149.39    242.92 o 
   0   0  20     2354.15     2393.01    239.04 o 
   2   0  20      686.16      442.54    223.03 o 
   4   0  20       55.05      -78.04    191.16 o 
  -9   1  20       21.31      -24.72    181.60 o 
  -8   1  20     1415.59     1247.22    131.36 o 
  -7   1  20      121.57      165.50     94.49 o 
  -6   1  20     4247.08     4020.59    117.24 o 
  -5   1  20      205.85      272.25    105.14 o 
  -4   1  20     7561.60     6775.29    169.65 o 
  -3   1  20        8.81       31.31    141.93 o 
  -2   1  20     9261.78     8655.19    192.19 o 
  -1   1  20      145.56      235.34    156.99 o 
   0   1  20     7580.14     7289.47    196.76 o 
   1   1  20        6.94       78.27    160.79 o 
   2   1  20     4073.52     4155.61    226.58 o 
   3   1  20        8.76      175.54    231.50 o 
   4   1  20     3481.69     3518.53    185.90 o 
   5   1  20        0.26       50.77    122.22 o 
  -9   2  20       25.97      -39.81    203.46 o 
  -8   2  20     6186.95     5709.40    190.86 o 
  -7   2  20       15.15       38.84     93.99 o 
  -6   2  20     7976.05     7693.56    138.78 o 
  -5   2  20       22.18       89.45    130.47 o 
  -4   2  20     4363.13     4210.18    159.47 o 
  -3   2  20        3.12      101.58    133.83 o 
  -2   2  20     4700.95     4543.39    177.90 o 
  -1   2  20      196.07      183.65    169.96 o 
   0   2  20     1085.37     1125.60    215.46 o 
   1   2  20        2.84       74.45    200.65 o 
   2   2  20      597.80      492.47    214.02 o 
   3   2  20       98.53       32.16    202.25 o 
   4   2  20      337.92      438.90    134.37 o 
   5   2  20       10.60       72.25    136.29 o 
  -9   3  20      419.53      370.69    197.37 o 
  -8   3  20     1886.70     1768.11    127.91 o 
  -7   3  20       75.03      147.04    104.19 o 
  -6   3  20     4743.26     4387.86    197.25 o 
  -5   3  20       19.63       99.43    125.67 o 
  -4   3  20     6483.55     6607.40    442.05 o 
  -3   3  20       99.22       26.14    149.48 o 
  -2   3  20     7220.21     6361.50    183.34 o 
  -1   3  20      382.47      769.52    216.64 o 
   0   3  20     5991.40     5327.85    248.24 o 
   1   3  20        5.71      166.73    218.62 o 
   2   3  20     5736.53     5857.88    270.67 o 
   3   3  20       55.72       63.85    194.13 o 
   4   3  20     3026.31     3133.40    301.18 o 
   5   3  20       26.43       61.92    147.04 o 
  -9   4  20       78.39      106.59    200.19 o 
  -8   4  20     3779.63     4111.17    196.44 o 
  -7   4  20       83.23       42.86    139.58 o 
  -6   4  20     4584.87     4305.15    167.85 o 
  -5   4  20      496.57      461.66    142.02 o 
  -4   4  20     4382.61     4025.85    161.76 o 
  -3   4  20       35.03       41.65    133.47 o 
  -2   4  20     2469.10     2271.66    229.58 o 
  -1   4  20      266.86      472.99    209.33 o 
   0   4  20     3193.06     3023.93    240.84 o 
   1   4  20      497.72     1366.27    224.31 o 
   2   4  20      327.37      338.97    184.60 o 
   3   4  20       83.59      181.95    215.32 o 
   4   4  20       38.74       83.44    207.90 o 
  -8   5  20     1548.41     1623.02    244.70 o 
  -7   5  20      331.50      338.56    137.42 o 
  -6   5  20     4073.08     3894.84    177.47 o 
  -5   5  20      169.59      144.27    144.60 o 
  -4   5  20     5510.86     5534.01    179.18 o 
  -3   5  20      365.77      181.15    214.08 o 
  -2   5  20     4981.97     4552.34    223.25 o 
  -1   5  20       39.26      -35.75    186.14 o 
   0   5  20     5190.35     5365.93    239.26 o 
   1   5  20       25.74       89.39    196.02 o 
   2   5  20     4609.10     4178.32    227.30 o 
   3   5  20      156.02      106.57    202.07 o 
   4   5  20     2456.75     2262.91    201.15 o 
  -8   6  20     4596.64     4708.24    288.25 o 
  -7   6  20      552.52      579.68    153.93 o 
  -6   6  20     3365.09     3402.59    177.56 o 
  -5   6  20      389.21      337.89    137.71 o 
  -4   6  20     2390.90     2374.18    239.08 o 
  -3   6  20      974.34      953.34    199.39 o 
  -2   6  20     1559.25     1367.58    233.31 o 
  -1   6  20      518.41      515.03    224.30 o 
   0   6  20      686.52      651.16    206.09 o 
   1   6  20      800.26      739.56    222.47 o 
   2   6  20      594.58      701.72    219.45 o 
   3   6  20      275.88      273.66    169.74 o 
   4   6  20      147.68      206.92    160.26 o 
  -8   7  20     1404.72     1422.07    267.40 o 
  -7   7  20      312.39      306.13    271.21 o 
  -6   7  20     2367.25     2171.33    159.73 o 
  -5   7  20      450.30      490.77    136.29 o 
  -4   7  20     5138.23     5163.99    336.15 o 
  -3   7  20      544.94      427.80    151.55 o 
  -2   7  20     3425.62     3443.99    218.98 o 
  -1   7  20      214.70       -4.03    173.74 o 
   0   7  20     4263.64     4594.75    268.33 o 
   1   7  20      367.73      368.51    205.13 o 
   2   7  20     3244.97     3262.85    245.12 o 
   3   7  20        1.91        7.06    173.65 o 
  -7   8  20      580.40      727.70    274.12 o 
  -6   8  20     2657.25     2837.43    214.45 o 
  -5   8  20      549.58      612.99    134.55 o 
  -4   8  20     2073.77     1975.55    138.61 o 
  -3   8  20     1202.16     1269.24    165.39 o 
  -2   8  20     1448.00     1357.56    234.88 o 
  -1   8  20     1163.73     1202.79    235.02 o 
   0   8  20      845.27      775.05    181.04 o 
   1   8  20      386.93      425.21    186.16 o 
   2   8  20      375.98      416.87    181.85 o 
   3   8  20      378.35      328.52    207.59 o 
  -6   9  20     1926.46     2072.27    213.29 o 
  -5   9  20      344.37      413.02    200.34 o 
  -4   9  20     2501.19     2617.30    151.03 o 
  -3   9  20      295.00      207.25    145.11 o 
  -2   9  20     2947.30     3190.18    253.65 o 
  -1   9  20      371.12      348.18    172.51 o 
   0   9  20     2536.23     2479.27    250.81 o 
   1   9  20       28.84      157.79    224.78 o 
   2   9  20     1605.26     1512.06    206.46 o 
  -5  10  20      819.81     1120.44    218.16 o 
  -4  10  20     1127.76     1222.66    210.35 o 
  -3  10  20      889.85     1085.78    152.38 o 
  -2  10  20      808.50      644.50    158.80 o 
  -1  10  20      725.48      727.15    245.35 o 
   0  10  20      374.91      463.23    192.05 o 
   1  10  20      658.48      787.31    193.53 o 
  -3  11  20      141.13      132.23    192.14 o 
  -2  11  20     1157.10     1204.06    311.80 o 
  -1  11  20      339.28      293.71    181.49 o 
  -9   0  21     6899.14     7494.51    367.93 o 
  -7   0  21     8194.34     7950.31    474.00 o 
  -5   0  21     7231.30     6962.44    260.71 o 
  -3   0  21     7284.03     6958.10    253.86 o 
  -1   0  21     7565.77     6823.75    262.84 o 
   1   0  21     3270.49     3181.46    231.96 o 
   3   0  21     2165.07     2045.21    277.99 o 
  -9   1  21       49.58       53.23    192.93 o 
  -8   1  21        1.72      669.91    521.00 o 
  -7   1  21       84.36       64.41     92.27 o 
  -6   1  21       44.94       56.43    115.51 o 
  -5   1  21        2.62       13.14    139.82 o 
  -4   1  21      324.25      301.44    134.04 o 
  -3   1  21      835.29      640.54    143.72 o 
  -2   1  21      174.69      208.08    145.48 o 
  -1   1  21      840.12      913.93    158.08 o 
   0   1  21       95.69      189.12    159.50 o 
   1   1  21      842.09      773.13    165.25 o 
   2   1  21        2.53      -26.95    156.58 o 
   3   1  21      619.02      385.51    168.11 o 
   4   1  21       14.87        9.07    173.71 o 
  -8   2  21        3.60      -38.34    132.95 o 
  -7   2  21     6385.59     6170.59    166.38 o 
  -6   2  21      105.35      134.50    139.59 o 
  -5   2  21     9247.35     8440.51    189.86 o 
  -4   2  21       59.21       11.46    143.99 o 
  -3   2  21    10791.10    10096.76    214.45 o 
  -2   2  21      204.66      115.49    134.54 o 
  -1   2  21     5937.73     6027.31    193.82 o 
   0   2  21      134.41      141.46    137.77 o 
   1   2  21     3435.86     3491.45    256.28 o 
   2   2  21       18.34       11.87    217.29 o 
   3   2  21     1395.61     2470.57    243.26 o 
   4   2  21      143.32      224.56    187.60 o 
  -8   3  21      395.38      457.21    158.81 o 
  -7   3  21        0.73       60.72    202.55 o 
  -6   3  21      244.17      308.73    140.80 o 
  -5   3  21       23.72       46.50    129.95 o 
  -4   3  21      248.63      266.68    147.00 o 
  -3   3  21      134.81      164.31    152.93 o 
  -2   3  21      129.15      143.07    141.20 o 
  -1   3  21      812.33      770.90    206.60 o 
   0   3  21      387.56      555.08    229.33 o 
   1   3  21     1065.71      986.67    209.72 o 
   2   3  21      323.52      500.80    214.21 o 
   3   3  21     1311.41     1139.62    232.30 o 
   4   3  21      107.62      117.62    230.79 o 
  -8   4  21      182.96       96.02    147.06 o 
  -7   4  21     4859.57     5120.21    187.11 o 
  -6   4  21       29.29       24.58    136.21 o 
  -5   4  21     8561.97     7745.55    188.38 o 
  -4   4  21        5.43       68.17    134.34 o 
  -3   4  21     5367.42     5206.27    201.21 o 
  -1   4  21     4384.96     4397.24    258.88 o 
   0   4  21       78.28       68.25    175.37 o 
   1   4  21     4082.24     4222.25    257.28 o 
   2   4  21       98.60      168.20    206.95 o 
   3   4  21     2031.27     2134.38    230.81 o 
   4   4  21       44.10      135.16    184.29 o 
  -8   5  21      478.10      586.60    168.50 o 
  -7   5  21        7.58        9.46    158.55 o 
  -6   5  21      853.05      854.99    116.18 o 
  -5   5  21       54.76      -41.78    138.43 o 
  -4   5  21      656.13      670.54    134.58 o 
  -3   5  21      205.21      111.20    220.79 o 
  -2   5  21      548.28      395.77    181.05 o 
  -1   5  21      484.61      427.18    187.84 o 
   0   5  21      330.95      429.76    228.36 o 
   1   5  21     1069.90     1126.01    216.10 o 
   2   5  21      198.04      588.79    227.65 o 
   3   5  21      771.69      552.74    192.00 o 
  -7   6  21     5468.98     5540.16    305.32 o 
  -6   6  21        3.05      -37.24    158.68 o 
  -5   6  21     4935.77     4661.07    170.03 o 
  -4   6  21       15.70      -69.37    218.68 o 
  -3   6  21     4698.09     4480.33    258.78 o 
  -2   6  21      131.07       33.20    225.66 o 
  -1   6  21     3214.29     3874.83    267.73 o 
   0   6  21      133.74      151.63    169.95 o 
   1   6  21     2248.12     3096.47    237.21 o 
   2   6  21      249.82      166.01    169.69 o 
   3   6  21     1157.37     1183.17    233.75 o 
  -7   7  21       25.86      130.11    267.38 o 
  -6   7  21      577.48      676.70    181.81 o 
  -5   7  21        4.66       21.62    131.79 o 
  -4   7  21     1596.61     1578.73    246.70 o 
  -3   7  21      372.12      346.10    142.59 o 
  -2   7  21     1098.67     1059.69    216.31 o 
  -1   7  21      258.59      129.58    175.21 o 
   0   7  21      595.84      729.87    237.80 o 
   1   7  21      501.85      348.30    226.53 o 
   2   7  21      465.97      586.26    228.23 o 
  -6   8  21       51.69       96.22    269.11 o 
  -5   8  21     4798.08     4739.60    163.19 o 
  -4   8  21       66.92       26.39    154.00 o 
  -3   8  21     3826.16     4058.17    252.46 o 
  -2   8  21      177.02       91.73    197.94 o 
  -1   8  21     2382.99     2574.63    255.62 o 
   0   8  21       31.11        9.87    170.92 o 
   1   8  21     1629.99     1462.43    199.24 o 
  -5   9  21       37.84       -6.51    211.45 o 
  -4   9  21     1056.65     1163.17    153.01 o 
  -3   9  21        6.30      -91.10    142.55 o 
  -2   9  21      969.28     1340.32    257.08 o 
  -1   9  21      222.10       28.99    218.33 o 
   0   9  21     1036.67     1357.27    248.48 o 
  -3  10  21     2426.84     2579.48    169.45 o 
  -2  10  21      211.55      228.50    191.81 o 
  -8   0  22     2942.02     2687.33    307.01 o 
  -6   0  22     4205.01     3788.07    230.04 o 
  -4   0  22     4311.72     3806.42    253.20 o 
  -2   0  22     7285.13     7081.80    276.01 o 
   0   0  22     5233.32     5551.45    302.95 o 
   2   0  22     2892.69     3171.71    292.18 o 
  -8   1  22     3184.56     3449.04    216.42 o 
  -7   1  22        3.28       45.54    111.87 o 
  -6   1  22     2069.37     1970.09    149.61 o 
  -5   1  22       16.76      -14.13    120.83 o 
  -4   1  22     2005.59     1768.34    163.97 o 
  -3   1  22      217.23      119.97    155.80 o 
  -2   1  22      626.09      698.43    153.56 o 
  -1   1  22        0.70      -50.48    149.66 o 
   0   1  22      157.17      203.72    176.44 o 
   1   1  22      106.17      115.03    173.24 o 
   2   1  22       70.69      -17.25    185.27 o 
   3   1  22       31.81      -47.11    144.33 o 
  -8   2  22     3039.16     2862.02    185.30 o 
  -7   2  22        1.46       47.76    139.66 o 
  -6   2  22     3415.80     3218.37    170.03 o 
  -5   2  22        3.15       39.60    117.98 o 
  -4   2  22     4531.54     4435.19    332.81 o 
  -3   2  22      290.57      178.36    144.08 o 
  -2   2  22     7012.15     6872.88    204.44 o 
  -1   2  22      116.62      154.33    160.50 o 
   0   2  22     5007.05     4938.34    197.24 o 
   1   2  22       15.92      -38.01    173.86 o 
   2   2  22     3728.73     4817.24   1042.83 o 
   3   2  22        3.22      -42.87    156.50 o 
  -7   3  22      263.59      235.22    211.81 o 
  -6   3  22     3058.24     2896.39    159.67 o 
  -5   3  22      219.45      230.72    128.87 o 
  -4   3  22     1861.38     2036.43    158.75 o 
  -3   3  22       13.25       15.98    139.92 o 
  -2   3  22     1642.25     1419.05    172.18 o 
  -1   3  22      480.91      475.66    165.93 o 
   0   3  22      358.65      449.62    209.35 o 
   1   3  22        9.56       -6.66    187.15 o 
   2   3  22        2.34        4.21    192.59 o 
   3   3  22      203.73      138.27    236.50 o 
  -7   4  22        4.76      -44.38    147.88 o 
  -6   4  22     3283.61     3024.09    169.11 o 
  -5   4  22       46.26      292.54    221.26 o 
  -4   4  22     3784.72     3711.76    156.89 o 
  -3   4  22       47.89       78.94    142.72 o 
  -2   4  22     3632.36     3343.05    172.17 o 
  -1   4  22        2.75      244.05    187.45 o 
   0   4  22     3952.23     3834.43    266.44 o 
   1   4  22       15.71      166.17    226.09 o 
   2   4  22     3158.13     3093.12    264.07 o 
  -7   5  22      397.98      503.09    151.64 o 
  -6   5  22     1741.65     1978.27    286.02 o 
  -5   5  22      363.36      385.23    126.82 o 
  -4   5  22     1355.78     1396.34    153.69 o 
  -3   5  22      457.35      918.60    352.09 o 
  -2   5  22      709.28      824.94    223.39 o 
  -1   5  22      273.83      211.39    233.16 o 
   0   5  22      312.10      410.35    198.64 o 
   1   5  22      578.31      552.57    225.18 o 
   2   5  22       37.60      112.96    182.06 o 
  -6   6  22     2595.08     2573.13    180.47 o 
  -5   6  22      343.14      396.30    136.76 o 
  -4   6  22     3716.87     3623.01    165.47 o 
  -3   6  22      460.87      589.81    228.63 o 
  -2   6  22     2508.68     2928.20    267.53 o 
  -1   6  22        2.82     -101.93    223.54 o 
   0   6  22     3241.27     3260.15    254.20 o 
   1   6  22        6.78       74.71    196.38 o 
   2   6  22     2720.72     2722.96    257.98 o 
  -5   7  22      406.57      427.13    111.65 o 
  -4   7  22     1516.96     1833.18    236.92 o 
  -3   7  22      819.06      853.04    210.48 o 
  -2   7  22      609.70      513.84    217.76 o 
  -1   7  22      835.09     1002.16    192.81 o 
   0   7  22      243.20      477.21    242.63 o 
   1   7  22      522.06      588.97    243.12 o 
  -4   8  22     2273.43     2531.60    159.13 o 
  -3   8  22      123.62      224.42    175.19 o 
  -2   8  22     3050.51     3047.24    212.30 o 
  -1   8  22      153.78      125.31    235.14 o 
   0   8  22     2628.50     2321.99    203.03 o 
  -7   0  23       21.03      -72.34    167.53 o 
  -5   0  23      378.94      170.99    213.98 o 
  -3   0  23      385.78      331.06    235.95 o 
  -1   0  23     1392.79     1089.92    231.98 o 
   1   0  23      894.65      627.57    270.10 o 
  -7   1  23     5367.21     5137.89    178.09 o 
  -6   1  23       14.38      -19.76    135.09 o 
  -5   1  23     3999.36     3845.51    176.06 o 
  -4   1  23        0.11      -29.43    140.66 o 
  -3   1  23     5155.98     5056.06    199.51 o 
  -2   1  23        0.29       25.63    147.33 o 
  -1   1  23     3331.82     3144.63    184.97 o 
   0   1  23        1.12       24.24    177.66 o 
   1   1  23     1655.10     1547.88    200.61 o 
   2   1  23       94.09      120.64    176.63 o 
  -7   2  23       24.50      377.48    221.79 o 
  -6   2  23       38.60       67.74    152.15 o 
  -5   2  23       85.32       19.26    136.82 o 
  -4   2  23        5.95       17.43    142.48 o 
  -3   2  23      843.73     1070.34    293.76 o 
  -2   2  23      257.37      304.48    160.82 o 
  -1   2  23      833.14     1195.32    339.87 o 
   0   2  23       39.04       84.41    159.96 o 
   1   2  23      951.79      928.78    186.94 o 
   2   2  23       57.31       74.21    151.97 o 
  -6   3  23      172.02      204.10    139.51 o 
  -5   3  23     5131.04     4744.85    166.05 o 
  -4   3  23        0.81      -18.04    137.71 o 
  -3   3  23     4923.67     4581.22    181.47 o 
  -2   3  23        4.82      -30.88    165.56 o 
  -1   3  23     4457.83     4397.00    204.59 o 
   0   3  23      326.69      350.53    158.00 o 
   1   3  23     2269.28     2281.91    182.85 o 
  -6   4  23       67.07       95.68    142.41 o 
  -5   4  23      308.89      220.15    134.78 o 
  -4   4  23       86.42      121.48    140.90 o 
  -3   4  23      207.91       38.81    171.02 o 
  -2   4  23       28.13      121.34    155.89 o 
  -1   4  23      859.09      674.26    175.65 o 
   0   4  23       63.23      224.42    199.27 o 
   1   4  23     1327.63     1326.35    191.26 o 
  -5   5  23     4339.91     4057.57    160.38 o 
  -4   5  23       17.16       84.15    147.88 o 
  -3   5  23     2718.87     2928.23    176.07 o 
  -2   5  23      183.76       -4.20    238.21 o 
  -1   5  23     2634.19     2695.82    246.96 o 
   0   5  23      106.29      116.99    236.45 o 
   1   5  23     2032.77     2182.75    249.23 o 
  -5   6  23       97.93      299.39    162.06 o 
  -4   6  23      385.75      402.49    154.47 o 
  -3   6  23      693.66      805.92    229.51 o 
  -2   6  23      473.35      451.00    233.96 o 
  -1   6  23      559.20      693.56    186.66 o 
   0   6  23      272.76      373.38    243.78 o 
  -3   7  23     2856.63     2823.99    241.58 o 
  -2   7  23       50.62      -16.97    204.48 o 
  -4   0  24      414.09      243.64    193.87 o 
  -2   0  24      295.09      413.47    202.22 o 
   0   0  24        6.94       37.35    238.90 o 
  -5   1  24        0.15       -3.26    146.85 o 
  -4   1  24     2827.26     2538.48    167.40 o 
  -3   1  24      311.06      363.48    157.46 o 
  -2   1  24     3782.05     3561.86    181.40 o 
  -1   1  24        1.87       -5.74    164.80 o 
   0   1  24     2560.34     2696.61    178.96 o 
  -5   2  24      206.54      149.53    161.78 o 
  -4   2  24      463.66      509.25    170.87 o 
  -3   2  24        8.74       33.60    136.68 o 
  -2   2  24      305.90      325.10    164.24 o 
  -1   2  24       56.82       93.02    155.55 o 
   0   2  24      123.24      141.28    185.60 o 
  -5   3  24        1.82      -65.82    131.36 o 
  -4   3  24     2610.35     2246.61    170.13 o 
  -3   3  24      101.51       32.49    141.83 o 
  -2   3  24     3181.82     3009.93    168.70 o 
  -1   3  24       56.24       93.03    152.98 o 
   0   3  24     2916.33     2953.19    205.66 o 
  -4   4  24      346.55      274.09    172.42 o 
  -3   4  24       57.02        7.00    148.46 o 
  -2   4  24      280.78      146.31    163.44 o 
  -1   4  24      239.15      226.64    164.95 o 
                                                 
